# Supplementary material for: Comprehensive characterization of ubiquitinome of human colorectal cancer and identification of potential survival-related ubiquitination
Source: J Transl Med. 2022 Oct 2;20:445. doi: 10.1186/s12967-022-03645-8 (PMC9528151; doi:10.1186/s12967-022-03645-8)
Supplement: Supplementary file 2 — Additional file 2. Table S1. Ubiquitination annotation. Table S2. Protein annotation. Table S3. 42 proteins having ten or more than ten ubiquitination modifications. Table S4. 20 ubiquitin-binding motifs. Table S5. 2242 proteins with an upregulated ubiquitination and 1204 proteins with a down-regulated ubiquitination. Table S6. 1172 up-regulated proteins and 1700 down-regulated proteins. Table S7. 646 Secretory proteins. Table S8. 53 proteins having an upregulated expression simultaneously with a down-regulated ubiquitination and 116 proteins having down-regulated expression simultaneously with an up-regulated ubiquitination. Table S9. 7 proteins having an up-regulated expression simultaneously with a down-regulated ubiquitination. Table S10. 52 proteins having a down-regulated expression simultaneously with an up-regulated ubiquitination. Table S11. 101 proteins which were probably associated with the overall survival rates of CRC patients. [file 12967_2022_3645_MOESM2_ESM.xlsx]

## Sheet: Description
Sheet	Description
Supplementary Table S1	Ubiquitination annotation
Supplementary Table S2	Protein annotation
Supplementary Table S3	42 proteins having ten or more than ten ubiquitination modifications
Supplementary Table S4	20 ubiquitin-binding motifs
Supplementary Table S5	2242 proteins with an up-regulated ubiquitination and 1204 proteins with a down-regulated ubiquitination
Supplementary Table S6	1172 up-regulated proteins and 1700 down-regulated proteins
Supplementary Table S7	646 Secretory proteins
Supplementary Table S8	53 proteins hadving an up-regulated expression simultaneously with a down-regulated ubiquitination and 116 proteins having down-regulated expression simultaneously with an up-regulated ubiquitination
Supplementary Table S9	7 proteins having an up-regulated expression simultaneously with a down-regulated ubiquitination
Supplementary Table S10	52 proteins having a down-regulated expression simultaneously with an up-regulated ubiquitination
Supplementary Table S11	101 proteins which were probably associated with the overall survival rates of CRC patients

## Sheet: Supplementary Table S1
Protein accession	Position	Amino acid	Protein description	Gene name	Localization probability	PEP	Score	Charge	Modified sequence	Mass error [ppm]	C_C	C_N	C_C/C_N Ratio	Subcellular localization	KEGG KO No.	KEGG Gene	KEGG pathway	Biological Process	Cellular Component	Molecular Function	Pfam ID	Domain description	KOG category	KOG NO.	KOG description
A0A024RBG1	74	K	Diphosphoinositol polyphosphate phosphohydrolase NUDT4B OS=Homo sapiens OX=9606 GN=NUDT4B PE=3 SV=1	NUDT4B	0.943108	5.13318e-13	139.02	2	EVYEEAGVK(0.943)GK(0.057)	-1.2695	0.729			nucleus	K07766	E3.6.1.52; diphosphoinositol-polyphosphate diphosphatase [EC:3.6.1.52]		GO:0006066 alcohol metabolic process; GO:0006139 nucleobase-containing compound metabolic process; GO:0006163 purine nucleotide metabolic process; GO:0006195 purine nucleotide catabolic process; GO:0006725 cellular aromatic compound metabolic process; GO:0006753 nucleoside phosphate metabolic process; GO:0006793 phosphorus metabolic process; GO:0006796 phosphate-containing compound metabolic proc…	GO:0005622 intracellular; GO:0005623 cell; GO:0005634 nucleus; GO:0005737 cytoplasm; GO:0005829 cytosol; GO:0043226 organelle; GO:0043227 membrane-bounded organelle; GO:0043229 intracellular organelle; GO:0043231 intracellular membrane-bounded organelle; GO:0044424 intracellular part; GO:0044444 cytoplasmic part; GO:0044464 cell part;	GO:0000298 endopolyphosphatase activity; GO:0003676 nucleic acid binding; GO:0003723 RNA binding; GO:0003824 catalytic activity; GO:0004551 nucleotide diphosphatase activity; GO:0005488 binding; GO:0008486 diphosphoinositol-polyphosphate diphosphatase activity; GO:0016462 pyrophosphatase activity; GO:0016787 hydrolase activity; GO:0016817 hydrolase activity, acting on acid anhydrides; GO:0016818 …	PF00293	NUDIX domain	T	KOG2839	Diadenosine and diphosphoinositol polyphosphate phosphohydrolase
A2NJV5	99	K	Immunoglobulin kappa variable 2-29 OS=Homo sapiens OX=9606 GN=IGKV2-29 PE=3 SV=2	IGKV2-29	1	3.34383e-06	65.173	3	FSGSGSGTDFTLK(1)ISR	0.98252		0.807		extracellular	K23425	SERPINB1; leukocyte elastase inhibitor					PF07686	Immunoglobulin V-set domain
A0A1B0GUS4	9	K	Ubiquitin-conjugating enzyme E2 L5 OS=Homo sapiens OX=9606 GN=UBE2L5 PE=2 SV=1	UBE2L5	1	0.0558807	41.796	2	LMK(1)ELEEIR	0.56036				cytoplasm	K04552	UBE2L3, UBCH7; ubiquitin-conjugating enzyme E2 L3 [EC:2.3.2.23]	map04120 Ubiquitin mediated proteolysis; map05012 Parkinson disease				PF00179	Ubiquitin-conjugating enzyme	O	KOG0422	Ubiquitin-protein ligase
A0A1B0GUS4	73	K	Ubiquitin-conjugating enzyme E2 L5 OS=Homo sapiens OX=9606 GN=UBE2L5 PE=2 SV=1	UBE2L5	0.999873	0.0120368	42.061	3	TK(1)IYHPNIDEK	-1.7366				cytoplasm	K04552	UBE2L3, UBCH7; ubiquitin-conjugating enzyme E2 L3 [EC:2.3.2.23]	map04120 Ubiquitin mediated proteolysis; map05012 Parkinson disease				PF00179	Ubiquitin-conjugating enzyme	O	KOG0422	Ubiquitin-protein ligase
P0DSE2	246	K	M1-specific T cell receptor beta chain OS=Homo sapiens OX=9606 GN=TRB PE=1 SV=1	TRB	1	0.00162873	58.338	2	AK(1)PVTQIVSAEAWGR	3.5833				extracellular	K10785	TRBV; T-cell receptor beta chain V region	map04014 Ras signaling pathway; map04015 Rap1 signaling pathway; map04020 Calcium signaling pathway; map04064 NF-kappa B signaling pathway; map04514 Cell adhesion molecules (CAMs); map04612 Antigen processing and presentation; map04658 Th1 and Th2 cell differentiation; map04659 Th17 cell differentiation; map04660 T cell receptor signaling pathway; map04672 Intestinal immune network for IgA produc…				PF07686; PF07654	Immunoglobulin V-set domain; Immunoglobulin C1-set domain
A0AV02	354	K	Solute carrier family 12 member 8 OS=Homo sapiens OX=9606 GN=SLC12A8 PE=1 SV=4	SLC12A8	0.985551	7.84186e-05	72.922	2	VIPALACLGQGK(0.986)GPNK(0.014)	0.47608				plasma membrane	K14428	SLC12A8, CCC9; solute carrier family 12 (potassium/chloride transporters), member 8		GO:0006810 transport; GO:0006811 ion transport; GO:0006812 cation transport; GO:0006813 potassium ion transport; GO:0006820 anion transport; GO:0006821 chloride transport; GO:0009987 cellular process; GO:0015672 monovalent inorganic cation transport; GO:0015698 inorganic anion transport; GO:0030001 metal ion transport; GO:0034220 ion transmembrane transport; GO:0051179 localization; GO:0051234 es…		GO:0005215 transporter activity; GO:0008324 cation transmembrane transporter activity; GO:0008509 anion transmembrane transporter activity; GO:0015075 ion transmembrane transporter activity; GO:0015077 monovalent inorganic cation transmembrane transporter activity; GO:0015079 potassium ion transmembrane transporter activity; GO:0015103 inorganic anion transmembrane transporter activity; GO:001510…			P	KOG2083	Na+/K+ symporter
A0AV96	77	K	RNA-binding protein 47 OS=Homo sapiens OX=9606 GN=RBM47 PE=1 SV=2	RBM47	1	1.18977e-05	74.849	2	GCEVFVGK(1)IPR	1.2401	1.363			nucleus				GO:0002244 hematopoietic progenitor cell differentiation; GO:0002376 immune system process; GO:0002520 immune system development; GO:0006139 nucleobase-containing compound metabolic process; GO:0006725 cellular aromatic compound metabolic process; GO:0006807 nitrogen compound metabolic process; GO:0007275 multicellular organism development; GO:0008152 metabolic process; GO:0009451 RNA modificatio…	GO:0005622 intracellular; GO:0005623 cell; GO:0005634 nucleus; GO:0043226 organelle; GO:0043227 membrane-bounded organelle; GO:0043229 intracellular organelle; GO:0043231 intracellular membrane-bounded organelle; GO:0044424 intracellular part; GO:0044464 cell part;	GO:0003676 nucleic acid binding; GO:0003723 RNA binding; GO:0005488 binding; GO:0097159 organic cyclic compound binding; GO:1901363 heterocyclic compound binding;	PF00076	RNA recognition motif. (a.k.a. RRM, RBD, or RNP domain)	A	KOG0117	Heterogeneous nuclear ribonucleoprotein R (RRM superfamily)
A0AVF1	500	K	Intraflagellar transport protein 56 OS=Homo sapiens OX=9606 GN=TTC26 PE=2 SV=1	TTC26	1	0.0129599	46.068	2	LDPNPEYWEGK(1)R	1.8				nucleus	K19685	TTC26, IFT56, DYF13; intraflagellar transport protein 56		GO:0000003 reproduction; GO:0000902 cell morphogenesis; GO:0000904 cell morphogenesis involved in differentiation; GO:0003006 developmental process involved in reproduction; GO:0006810 transport; GO:0006928 movement of cell or subcellular component; GO:0006996 organelle organization; GO:0007017 microtubule-based process; GO:0007018 microtubule-based movement; GO:0007154 cell communication; GO:000…	GO:0005622 intracellular; GO:0005623 cell; GO:0005813 centrosome; GO:0005815 microtubule organizing center; GO:0005856 cytoskeleton; GO:0005929 cilium; GO:0015630 microtubule cytoskeleton; GO:0030990 intraciliary transport particle; GO:0030992 intraciliary transport particle B; GO:0032991 macromolecular complex; GO:0036064 ciliary basal body; GO:0042995 cell projection; GO:0043226 organelle; GO:0…		PF12895	Anaphase-promoting complex, cyclosome, subunit 3	U	KOG3785	Uncharacterized conserved protein
A0AVF1	175	K	Intraflagellar transport protein 56 OS=Homo sapiens OX=9606 GN=TTC26 PE=2 SV=1	TTC26	1	1.26205e-06	90.306	3	SHYQEAIDIYK(1)R	1.1363				nucleus	K19685	TTC26, IFT56, DYF13; intraflagellar transport protein 56		GO:0000003 reproduction; GO:0000902 cell morphogenesis; GO:0000904 cell morphogenesis involved in differentiation; GO:0003006 developmental process involved in reproduction; GO:0006810 transport; GO:0006928 movement of cell or subcellular component; GO:0006996 organelle organization; GO:0007017 microtubule-based process; GO:0007018 microtubule-based movement; GO:0007154 cell communication; GO:000…	GO:0005622 intracellular; GO:0005623 cell; GO:0005813 centrosome; GO:0005815 microtubule organizing center; GO:0005856 cytoskeleton; GO:0005929 cilium; GO:0015630 microtubule cytoskeleton; GO:0030990 intraciliary transport particle; GO:0030992 intraciliary transport particle B; GO:0032991 macromolecular complex; GO:0036064 ciliary basal body; GO:0042995 cell projection; GO:0043226 organelle; GO:0…		PF12895	Anaphase-promoting complex, cyclosome, subunit 3	U	KOG3785	Uncharacterized conserved protein
A0AVI4	154	K	E3 ubiquitin-protein ligase TM129 OS=Homo sapiens OX=9606 GN=TMEM129 PE=1 SV=1	TMEM129	1	4.26248e-06	68.548	2	IDK(1)FATGAPGAR	-0.0874				plasma membrane	K22380	TMEM129; E3 ubiquitin-protein ligase TM129 [EC:2.3.2.27]		GO:0000209 protein polyubiquitination; GO:0006464 cellular protein modification process; GO:0006508 proteolysis; GO:0006511 ubiquitin-dependent protein catabolic process; GO:0006807 nitrogen compound metabolic process; GO:0006810 transport; GO:0006886 intracellular protein transport; GO:0006950 response to stress; GO:0008104 protein localization; GO:0008152 metabolic process; GO:0009056 catabolic…	GO:0005622 intracellular; GO:0005623 cell; GO:0005737 cytoplasm; GO:0005783 endoplasmic reticulum; GO:0005789 endoplasmic reticulum membrane; GO:0012505 endomembrane system; GO:0016020 membrane; GO:0031984 organelle subcompartment; GO:0042175 nuclear outer membrane-endoplasmic reticulum membrane network; GO:0043226 organelle; GO:0043227 membrane-bounded organelle; GO:0043229 intracellular organel…	GO:0003824 catalytic activity; GO:0004842 ubiquitin-protein transferase activity; GO:0016740 transferase activity; GO:0019787 ubiquitin-like protein transferase activity; GO:0061630 ubiquitin protein ligase activity; GO:0061659 ubiquitin-like protein ligase activity;			S	KOG3899	Uncharacterized conserved protein
A0AVT1	739	K	Ubiquitin-like modifier-activating enzyme 6 OS=Homo sapiens OX=9606 GN=UBA6 PE=1 SV=1	UBA6	0.893678	0.00209313	55.604	4	DGSLFWQSPK(0.894)RPPSPIK(0.106)	2.6684	0.867			nucleus	K10699	UBE1L2, UBA6; ubiquitin-activating enzyme E1-like protein 2 [EC:6.2.1.45]	map04120 Ubiquitin mediated proteolysis	GO:0003008 system process; GO:0006464 cellular protein modification process; GO:0006508 proteolysis; GO:0006511 ubiquitin-dependent protein catabolic process; GO:0006807 nitrogen compound metabolic process; GO:0006950 response to stress; GO:0006974 cellular response to DNA damage stimulus; GO:0007275 multicellular organism development; GO:0007399 nervous system development; GO:0007417 central ner…	GO:0005622 intracellular; GO:0005623 cell; GO:0005737 cytoplasm; GO:0005829 cytosol; GO:0044424 intracellular part; GO:0044444 cytoplasmic part; GO:0044464 cell part;	GO:0003824 catalytic activity; GO:0004839 ubiquitin activating enzyme activity; GO:0008641 small protein activating enzyme activity; GO:0016874 ligase activity; GO:0016877 ligase activity, forming carbon-sulfur bonds; GO:0019780 FAT10 activating enzyme activity;	PF00899; PF10585; PF09358	ThiF family; Ubiquitin-activating enzyme active site ; Ubiquitin-activating enzyme e1 C-terminal domain	O	KOG2012	Ubiquitin activating enzyme UBA1
A0AVT1	544	K	Ubiquitin-like modifier-activating enzyme 6 OS=Homo sapiens OX=9606 GN=UBA6 PE=1 SV=1	UBA6	1	3.36446e-34	149.57	4	IDAHLNK(1)VCPTTETIYNDEFYTK	1.6936	0.916	1.1	0.833	nucleus	K10699	UBE1L2, UBA6; ubiquitin-activating enzyme E1-like protein 2 [EC:6.2.1.45]	map04120 Ubiquitin mediated proteolysis	GO:0003008 system process; GO:0006464 cellular protein modification process; GO:0006508 proteolysis; GO:0006511 ubiquitin-dependent protein catabolic process; GO:0006807 nitrogen compound metabolic process; GO:0006950 response to stress; GO:0006974 cellular response to DNA damage stimulus; GO:0007275 multicellular organism development; GO:0007399 nervous system development; GO:0007417 central ner…	GO:0005622 intracellular; GO:0005623 cell; GO:0005737 cytoplasm; GO:0005829 cytosol; GO:0044424 intracellular part; GO:0044444 cytoplasmic part; GO:0044464 cell part;	GO:0003824 catalytic activity; GO:0004839 ubiquitin activating enzyme activity; GO:0008641 small protein activating enzyme activity; GO:0016874 ligase activity; GO:0016877 ligase activity, forming carbon-sulfur bonds; GO:0019780 FAT10 activating enzyme activity;	PF00899; PF10585; PF09358	ThiF family; Ubiquitin-activating enzyme active site ; Ubiquitin-activating enzyme e1 C-terminal domain	O	KOG2012	Ubiquitin activating enzyme UBA1
A0AVT1	295	K	Ubiquitin-like modifier-activating enzyme 6 OS=Homo sapiens OX=9606 GN=UBA6 PE=1 SV=1	UBA6	1	0.000615923	54.199	2	TPK(1)TVFFESLER	0.92444	1.028	0.951	1.081	nucleus	K10699	UBE1L2, UBA6; ubiquitin-activating enzyme E1-like protein 2 [EC:6.2.1.45]	map04120 Ubiquitin mediated proteolysis	GO:0003008 system process; GO:0006464 cellular protein modification process; GO:0006508 proteolysis; GO:0006511 ubiquitin-dependent protein catabolic process; GO:0006807 nitrogen compound metabolic process; GO:0006950 response to stress; GO:0006974 cellular response to DNA damage stimulus; GO:0007275 multicellular organism development; GO:0007399 nervous system development; GO:0007417 central ner…	GO:0005622 intracellular; GO:0005623 cell; GO:0005737 cytoplasm; GO:0005829 cytosol; GO:0044424 intracellular part; GO:0044444 cytoplasmic part; GO:0044464 cell part;	GO:0003824 catalytic activity; GO:0004839 ubiquitin activating enzyme activity; GO:0008641 small protein activating enzyme activity; GO:0016874 ligase activity; GO:0016877 ligase activity, forming carbon-sulfur bonds; GO:0019780 FAT10 activating enzyme activity;	PF00899; PF10585; PF09358	ThiF family; Ubiquitin-activating enzyme active site ; Ubiquitin-activating enzyme e1 C-terminal domain	O	KOG2012	Ubiquitin activating enzyme UBA1
A0FGR8	411	K	Extended synaptotagmin-2 OS=Homo sapiens OX=9606 GN=ESYT2 PE=1 SV=1	ESYT2	1	0.0453508	43.168	2	GK(1)SDPYGIIR	-1.6334	0.925			nucleus					GO:0005622 intracellular; GO:0005623 cell; GO:0005737 cytoplasm; GO:0005783 endoplasmic reticulum; GO:0005789 endoplasmic reticulum membrane; GO:0005886 plasma membrane; GO:0005887 integral component of plasma membrane; GO:0009898 cytoplasmic side of plasma membrane; GO:0012505 endomembrane system; GO:0016020 membrane; GO:0016021 integral component of membrane; GO:0019897 extrinsic component of p…	GO:0005488 binding; GO:0005509 calcium ion binding; GO:0005515 protein binding; GO:0005543 phospholipid binding; GO:0005544 calcium-dependent phospholipid binding; GO:0008289 lipid binding; GO:0008429 phosphatidylethanolamine binding; GO:0031210 phosphatidylcholine binding; GO:0035091 phosphatidylinositol binding; GO:0042802 identical protein binding; GO:0043167 ion binding; GO:0043168 anion bind…	PF00168	C2 domain	M	KOG1012	Ca2+-dependent lipid-binding protein CLB1/vesicle protein vp115/Granuphilin A, contains C2 domain
A0FGR8	875	K	Extended synaptotagmin-2 OS=Homo sapiens OX=9606 GN=ESYT2 PE=1 SV=1	ESYT2	0.999743	6.39094e-06	83.474	2	TLDVAVK(1)NSGGFLSK	1.3822	0.925			nucleus					GO:0005622 intracellular; GO:0005623 cell; GO:0005737 cytoplasm; GO:0005783 endoplasmic reticulum; GO:0005789 endoplasmic reticulum membrane; GO:0005886 plasma membrane; GO:0005887 integral component of plasma membrane; GO:0009898 cytoplasmic side of plasma membrane; GO:0012505 endomembrane system; GO:0016020 membrane; GO:0016021 integral component of membrane; GO:0019897 extrinsic component of p…	GO:0005488 binding; GO:0005509 calcium ion binding; GO:0005515 protein binding; GO:0005543 phospholipid binding; GO:0005544 calcium-dependent phospholipid binding; GO:0008289 lipid binding; GO:0008429 phosphatidylethanolamine binding; GO:0031210 phosphatidylcholine binding; GO:0035091 phosphatidylinositol binding; GO:0042802 identical protein binding; GO:0043167 ion binding; GO:0043168 anion bind…	PF00168	C2 domain	M	KOG1012	Ca2+-dependent lipid-binding protein CLB1/vesicle protein vp115/Granuphilin A, contains C2 domain
A1A4S6	460	K	Rho GTPase-activating protein 10 OS=Homo sapiens OX=9606 GN=ARHGAP10 PE=1 SV=1	ARHGAP10	1	6.22012e-10	101.82	2	TITSALK(1)QYLR	1.1804				nucleus	K13736	ARHGAP10; Rho GTPase-activating protein 10	map05100 Bacterial invasion of epithelial cells	GO:0006996 organelle organization; GO:0007010 cytoskeleton organization; GO:0009966 regulation of signal transduction; GO:0009987 cellular process; GO:0010646 regulation of cell communication; GO:0010941 regulation of cell death; GO:0016043 cellular component organization; GO:0023051 regulation of signaling; GO:0042981 regulation of apoptotic process; GO:0043066 negative regulation of apoptotic p…	GO:0005622 intracellular; GO:0005623 cell; GO:0005737 cytoplasm; GO:0005829 cytosol; GO:0005886 plasma membrane; GO:0016020 membrane; GO:0044424 intracellular part; GO:0044444 cytoplasmic part; GO:0044464 cell part; GO:0048471 perinuclear region of cytoplasm; GO:0071944 cell periphery;	GO:0005096 GTPase activator activity; GO:0008047 enzyme activator activity; GO:0030234 enzyme regulator activity; GO:0030695 GTPase regulator activity; GO:0060589 nucleoside-triphosphatase regulator activity; GO:0098772 molecular function regulator;	PF00169; PF00620	PH domain; RhoGAP domain	T	KOG1451	Oligophrenin-1 and related Rho GTPase-activating proteins
Q7Z4T9	456	K	Cilia- and flagella-associated protein 91 OS=Homo sapiens OX=9606 GN=MAATS1 PE=1 SV=3	MAATS1	1	0.00925679	90.308	2	NK(1)VLEVK	0.092498				nucleus				GO:0003341 cilium movement; GO:0006928 movement of cell or subcellular component; GO:0007017 microtubule-based process; GO:0007018 microtubule-based movement; GO:0009987 cellular process;	GO:0005622 intracellular; GO:0005623 cell; GO:0005737 cytoplasm; GO:0005856 cytoskeleton; GO:0005929 cilium; GO:0005930 axoneme; GO:0031514 motile cilium; GO:0032838 cell projection cytoplasm; GO:0042995 cell projection; GO:0043226 organelle; GO:0043228 non-membrane-bounded organelle; GO:0043229 intracellular organelle; GO:0043232 intracellular non-membrane-bounded organelle; GO:0044422 organelle…
A1A5C7	389	K	Solute carrier family 22 member 23 OS=Homo sapiens OX=9606 GN=SLC22A23 PE=1 SV=2	SLC22A23	1	0.00172169	60.892	3	LILHFTQK(1)NR	0.69496				plasma membrane	K08215	SLC22A23; MFS transporter, OCT family, solute carrier family 22 (organic anion transporter), member 23		GO:0006810 transport; GO:0006811 ion transport; GO:0006820 anion transport; GO:0015711 organic anion transport; GO:0034220 ion transmembrane transport; GO:0051179 localization; GO:0051234 establishment of localization; GO:0055085 transmembrane transport; GO:0071702 organic substance transport; GO:0098656 anion transmembrane transport;	GO:0016020 membrane; GO:0016021 integral component of membrane; GO:0031224 intrinsic component of membrane; GO:0044425 membrane part;	GO:0005215 transporter activity; GO:0008509 anion transmembrane transporter activity; GO:0008514 organic anion transmembrane transporter activity; GO:0015075 ion transmembrane transporter activity; GO:0022857 transmembrane transporter activity;			P	KOG0255	Synaptic vesicle transporter SVOP and related transporters (major facilitator superfamily)
A2A288	271	K	Probable ribonuclease ZC3H12D OS=Homo sapiens OX=9606 GN=ZC3H12D PE=1 SV=3	ZC3H12D	0.821597	0.0293884	46.835	2	CTYGIK(0.822)CK(0.178)	0.94974				nucleus	K18668	ZC3H12, MCPIP; ribonuclease ZC3H12 [EC:3.1.-.-]		GO:0001558 regulation of cell growth; GO:0002682 regulation of immune system process; GO:0002683 negative regulation of immune system process; GO:0002694 regulation of leukocyte activation; GO:0002695 negative regulation of leukocyte activation; GO:0006139 nucleobase-containing compound metabolic process; GO:0006401 RNA catabolic process; GO:0006402 mRNA catabolic process; GO:0006417 regulation o…	GO:0000932 P-body; GO:0005622 intracellular; GO:0005623 cell; GO:0005634 nucleus; GO:0005654 nucleoplasm; GO:0005737 cytoplasm; GO:0031974 membrane-enclosed lumen; GO:0031981 nuclear lumen; GO:0032991 macromolecular complex; GO:0035770 ribonucleoprotein granule; GO:0036464 cytoplasmic ribonucleoprotein granule; GO:0043226 organelle; GO:0043227 membrane-bounded organelle; GO:0043228 non-membrane-b…		PF11977	Zc3h12a-like Ribonuclease NYN domain	K	KOG3777	Uncharacterized conserved protein
A2RRP1	963	K	Neuroblastoma-amplified sequence OS=Homo sapiens OX=9606 GN=NBAS PE=1 SV=2	NBAS	0.970987	2.48181e-09	79.311	2	EYLVTLAK(0.971)GDLK(0.029)	2.2842	0.912			nucleus	K20473	NBAS; neuroblastoma-amplified sequence		GO:0000956 nuclear-transcribed mRNA catabolic process; GO:0006139 nucleobase-containing compound metabolic process; GO:0006401 RNA catabolic process; GO:0006402 mRNA catabolic process; GO:0006725 cellular aromatic compound metabolic process; GO:0006807 nitrogen compound metabolic process; GO:0006810 transport; GO:0006890 retrograde vesicle-mediated transport, Golgi to ER; GO:0008152 metabolic pro…	GO:0005622 intracellular; GO:0005623 cell; GO:0005737 cytoplasm; GO:0005783 endoplasmic reticulum; GO:0005829 cytosol; GO:0012505 endomembrane system; GO:0032991 macromolecular complex; GO:0043226 organelle; GO:0043227 membrane-bounded organelle; GO:0043229 intracellular organelle; GO:0043231 intracellular membrane-bounded organelle; GO:0044422 organelle part; GO:0044424 intracellular part; GO:00…	GO:0000149 SNARE binding; GO:0005488 binding; GO:0005515 protein binding;			S	KOG1797	Uncharacterized conserved protein (Neuroblastoma-amplified protein)
A2RRP1	687	K	Neuroblastoma-amplified sequence OS=Homo sapiens OX=9606 GN=NBAS PE=1 SV=2	NBAS	1	0.00628419	69.716	2	K(1)LLTYLDR	1.0219	0.912			nucleus	K20473	NBAS; neuroblastoma-amplified sequence		GO:0000956 nuclear-transcribed mRNA catabolic process; GO:0006139 nucleobase-containing compound metabolic process; GO:0006401 RNA catabolic process; GO:0006402 mRNA catabolic process; GO:0006725 cellular aromatic compound metabolic process; GO:0006807 nitrogen compound metabolic process; GO:0006810 transport; GO:0006890 retrograde vesicle-mediated transport, Golgi to ER; GO:0008152 metabolic pro…	GO:0005622 intracellular; GO:0005623 cell; GO:0005737 cytoplasm; GO:0005783 endoplasmic reticulum; GO:0005829 cytosol; GO:0012505 endomembrane system; GO:0032991 macromolecular complex; GO:0043226 organelle; GO:0043227 membrane-bounded organelle; GO:0043229 intracellular organelle; GO:0043231 intracellular membrane-bounded organelle; GO:0044422 organelle part; GO:0044424 intracellular part; GO:00…	GO:0000149 SNARE binding; GO:0005488 binding; GO:0005515 protein binding;			S	KOG1797	Uncharacterized conserved protein (Neuroblastoma-amplified protein)
A2RRP1	115	K	Neuroblastoma-amplified sequence OS=Homo sapiens OX=9606 GN=NBAS PE=1 SV=2	NBAS	0.999938	0.0206201	43.306	2	SAK(1)DDFTSIIGK	-0.11915		1.106		nucleus	K20473	NBAS; neuroblastoma-amplified sequence		GO:0000956 nuclear-transcribed mRNA catabolic process; GO:0006139 nucleobase-containing compound metabolic process; GO:0006401 RNA catabolic process; GO:0006402 mRNA catabolic process; GO:0006725 cellular aromatic compound metabolic process; GO:0006807 nitrogen compound metabolic process; GO:0006810 transport; GO:0006890 retrograde vesicle-mediated transport, Golgi to ER; GO:0008152 metabolic pro…	GO:0005622 intracellular; GO:0005623 cell; GO:0005737 cytoplasm; GO:0005783 endoplasmic reticulum; GO:0005829 cytosol; GO:0012505 endomembrane system; GO:0032991 macromolecular complex; GO:0043226 organelle; GO:0043227 membrane-bounded organelle; GO:0043229 intracellular organelle; GO:0043231 intracellular membrane-bounded organelle; GO:0044422 organelle part; GO:0044424 intracellular part; GO:00…	GO:0000149 SNARE binding; GO:0005488 binding; GO:0005515 protein binding;			S	KOG1797	Uncharacterized conserved protein (Neuroblastoma-amplified protein)
A2RUS2	391	K	DENN domain-containing protein 3 OS=Homo sapiens OX=9606 GN=DENND3 PE=1 SV=2	DENND3	1	2.26051e-21	184.27	2	VFNSEEFLK(1)TR	1.1824				cytoplasm,nucleus	K20162	DENND3; DENN domain-containing protein 3		GO:0006807 nitrogen compound metabolic process; GO:0006810 transport; GO:0007034 vacuolar transport; GO:0007041 lysosomal transport; GO:0008152 metabolic process; GO:0008333 endosome to lysosome transport; GO:0009056 catabolic process; GO:0009057 macromolecule catabolic process; GO:0009987 cellular process; GO:0016192 vesicle-mediated transport; GO:0019538 protein metabolic process; GO:0030163 pr…	GO:0005622 intracellular; GO:0005623 cell; GO:0005737 cytoplasm; GO:0005829 cytosol; GO:0044424 intracellular part; GO:0044444 cytoplasmic part; GO:0044464 cell part;	GO:0005085 guanyl-nucleotide exchange factor activity; GO:0005088 Ras guanyl-nucleotide exchange factor activity; GO:0005488 binding; GO:0005515 protein binding; GO:0017016 Ras GTPase binding; GO:0017112 Rab guanyl-nucleotide exchange factor activity; GO:0017137 Rab GTPase binding; GO:0019899 enzyme binding; GO:0031267 small GTPase binding; GO:0051020 GTPase binding; GO:0098772 molecular function…			T	KOG2127	Calmodulin-binding protein CRAG, contains DENN domain
A4D1U4	117	K	DENN domain-containing protein 11 OS=Homo sapiens OX=9606 GN=DENND11 PE=1 SV=1	DENND11	1	2.25571e-05	55.782	3	SMASGSHK(1)IQSDFIYFR	1.1483				cytoplasm				GO:0051179 localization;	GO:0005622 intracellular; GO:0005623 cell; GO:0005737 cytoplasm; GO:0044424 intracellular part; GO:0044464 cell part;				S	KOG4704	Uncharacterized conserved protein
A5PLN9	395	K	Trafficking protein particle complex subunit 13 OS=Homo sapiens OX=9606 GN=TRAPPC13 PE=1 SV=2	TRAPPC13	1	0.000380117	133.9	2	LTDTFLK(1)R	0.25032				cytoplasm	K20310	TRAPPC13; trafficking protein particle complex subunit 13		GO:0065007 biological regulation; GO:0065009 regulation of molecular function;	GO:0005622 intracellular; GO:0005623 cell; GO:0005737 cytoplasm; GO:0005829 cytosol; GO:0044424 intracellular part; GO:0044444 cytoplasmic part; GO:0044464 cell part;	GO:0005085 guanyl-nucleotide exchange factor activity; GO:0005088 Ras guanyl-nucleotide exchange factor activity; GO:0005488 binding; GO:0005515 protein binding; GO:0017016 Ras GTPase binding; GO:0017112 Rab guanyl-nucleotide exchange factor activity; GO:0017137 Rab GTPase binding; GO:0019899 enzyme binding; GO:0031267 small GTPase binding; GO:0051020 GTPase binding; GO:0098772 molecular function…			S	KOG2625	Uncharacterized conserved protein
A5PLN9	264	K	Trafficking protein particle complex subunit 13 OS=Homo sapiens OX=9606 GN=TRAPPC13 PE=1 SV=2	TRAPPC13	0.999999	9.72131e-05	96.957	2	NEFAEK(1)AGIIK	0.18018				cytoplasm	K20310	TRAPPC13; trafficking protein particle complex subunit 13		GO:0065007 biological regulation; GO:0065009 regulation of molecular function;	GO:0005622 intracellular; GO:0005623 cell; GO:0005737 cytoplasm; GO:0005829 cytosol; GO:0044424 intracellular part; GO:0044444 cytoplasmic part; GO:0044464 cell part;	GO:0005085 guanyl-nucleotide exchange factor activity; GO:0005088 Ras guanyl-nucleotide exchange factor activity; GO:0005488 binding; GO:0005515 protein binding; GO:0017016 Ras GTPase binding; GO:0017112 Rab guanyl-nucleotide exchange factor activity; GO:0017137 Rab GTPase binding; GO:0019899 enzyme binding; GO:0031267 small GTPase binding; GO:0051020 GTPase binding; GO:0098772 molecular function…			S	KOG2625	Uncharacterized conserved protein
A6NEC2	155	K	Puromycin-sensitive aminopeptidase-like protein OS=Homo sapiens OX=9606 GN=NPEPPSL1 PE=2 SV=3	NPEPPSL1	0.919346	4.02975e-06	94.66	2	IDFVGELNDK(0.919)MK(0.081)	-0.39275				mitochondria	K08776	NPEPPS; puromycin-sensitive aminopeptidase [EC:3.4.11.-]		GO:0000209 protein polyubiquitination; GO:0001666 response to hypoxia; GO:0006464 cellular protein modification process; GO:0006508 proteolysis; GO:0006518 peptide metabolic process; GO:0006807 nitrogen compound metabolic process; GO:0006950 response to stress; GO:0008152 metabolic process; GO:0009056 catabolic process; GO:0009628 response to abiotic stimulus; GO:0009987 cellular process; GO:0016…	GO:0005622 intracellular; GO:0005623 cell; GO:0005737 cytoplasm; GO:0005829 cytosol; GO:0044424 intracellular part; GO:0044444 cytoplasmic part; GO:0044464 cell part;	GO:0003824 catalytic activity; GO:0004177 aminopeptidase activity; GO:0005488 binding; GO:0008233 peptidase activity; GO:0008235 metalloexopeptidase activity; GO:0008237 metallopeptidase activity; GO:0008238 exopeptidase activity; GO:0008270 zinc ion binding; GO:0016787 hydrolase activity; GO:0033218 amide binding; GO:0042277 peptide binding; GO:0043167 ion binding; GO:0043169 cation binding; GO:…	PF01433	Peptidase family M1	O	KOG1046	Puromycin-sensitive aminopeptidase and related aminopeptidases
A6NHL2	343	K	Tubulin alpha chain-like 3 OS=Homo sapiens OX=9606 GN=TUBAL3 PE=1 SV=2	TUBAL3	1	3.74746e-09	117.21	2	EVNAAIAATK(1)SR	-1.4682		1.101		cytoskeleton	K07374	TUBA; tubulin alpha	map04145 Phagosome; map04210 Apoptosis; map04530 Tight junction; map04540 Gap junction; map05130 Pathogenic Escherichia coli infection				PF00091; PF03953	Tubulin/FtsZ family, GTPase domain; Tubulin C-terminal domain	Z	KOG1376	Alpha tubulin
P68363	401	K	Tubulin alpha-1B chain OS=Homo sapiens OX=9606 GN=TUBA1B PE=1 SV=1	TUBA1B	1	1.78603e-05	166.86	3	LDHK(1)FDLMYAK(1)R	0.70327	0.854	1.181	0.723	cytoskeleton	K07374	TUBA; tubulin alpha	map04145 Phagosome; map04210 Apoptosis; map04530 Tight junction; map04540 Gap junction; map05130 Pathogenic Escherichia coli infection	GO:0000226 microtubule cytoskeleton organization; GO:0006810 transport; GO:0006996 organelle organization; GO:0007010 cytoskeleton organization; GO:0007017 microtubule-based process; GO:0009987 cellular process; GO:0010033 response to organic substance; GO:0016043 cellular component organization; GO:0030705 cytoskeleton-dependent intracellular transport; GO:0034097 response to cytokine; GO:004222…	GO:0005622 intracellular; GO:0005623 cell; GO:0005737 cytoplasm; GO:0005829 cytosol; GO:0005856 cytoskeleton; GO:0005874 microtubule; GO:0005881 cytoplasmic microtubule; GO:0015630 microtubule cytoskeleton; GO:0043209 myelin sheath; GO:0043226 organelle; GO:0043228 non-membrane-bounded organelle; GO:0043229 intracellular organelle; GO:0043232 intracellular non-membrane-bounded organelle; GO:00444…	GO:0003676 nucleic acid binding; GO:0003723 RNA binding; GO:0003725 double-stranded RNA binding; GO:0005198 structural molecule activity; GO:0005200 structural constituent of cytoskeleton; GO:0005488 binding; GO:0005515 protein binding; GO:0019899 enzyme binding; GO:0031625 ubiquitin protein ligase binding; GO:0044389 ubiquitin-like protein ligase binding; GO:0097159 organic cyclic compound bindi…	PF00091; PF03953	Tubulin/FtsZ family, GTPase domain; Tubulin C-terminal domain	Z	KOG1376	Alpha tubulin
P68363	394	K	Tubulin alpha-1B chain OS=Homo sapiens OX=9606 GN=TUBA1B PE=1 SV=1	TUBA1B	1	1.59595e-06	86.243	3	LDHK(1)FDLMYAK(1)R	0.70327	0.834	1.207	0.691	cytoskeleton	K07374	TUBA; tubulin alpha	map04145 Phagosome; map04210 Apoptosis; map04530 Tight junction; map04540 Gap junction; map05130 Pathogenic Escherichia coli infection	GO:0000226 microtubule cytoskeleton organization; GO:0006810 transport; GO:0006996 organelle organization; GO:0007010 cytoskeleton organization; GO:0007017 microtubule-based process; GO:0009987 cellular process; GO:0010033 response to organic substance; GO:0016043 cellular component organization; GO:0030705 cytoskeleton-dependent intracellular transport; GO:0034097 response to cytokine; GO:004222…	GO:0005622 intracellular; GO:0005623 cell; GO:0005737 cytoplasm; GO:0005829 cytosol; GO:0005856 cytoskeleton; GO:0005874 microtubule; GO:0005881 cytoplasmic microtubule; GO:0015630 microtubule cytoskeleton; GO:0043209 myelin sheath; GO:0043226 organelle; GO:0043228 non-membrane-bounded organelle; GO:0043229 intracellular organelle; GO:0043232 intracellular non-membrane-bounded organelle; GO:00444…	GO:0003676 nucleic acid binding; GO:0003723 RNA binding; GO:0003725 double-stranded RNA binding; GO:0005198 structural molecule activity; GO:0005200 structural constituent of cytoskeleton; GO:0005488 binding; GO:0005515 protein binding; GO:0019899 enzyme binding; GO:0031625 ubiquitin protein ligase binding; GO:0044389 ubiquitin-like protein ligase binding; GO:0097159 organic cyclic compound bindi…	PF00091; PF03953	Tubulin/FtsZ family, GTPase domain; Tubulin C-terminal domain	Z	KOG1376	Alpha tubulin
A6NHR9	812	K	Structural maintenance of chromosomes flexible hinge domain-containing protein 1 OS=Homo sapiens OX=9606 GN=SMCHD1 PE=1 SV=2	SMCHD1	0.992645	0.0240045	51.864	2	PLPSK(0.993)AIK(0.007)	0.4132	1.444	0.741	1.949	cytoplasm	K23113	SMCHD1; structural maintenance of chromosomes flexible hinge domain-containing protein 1		GO:0007275 multicellular organism development; GO:0007423 sensory organ development; GO:0007549 dosage compensation; GO:0009048 dosage compensation by inactivation of X chromosome; GO:0010468 regulation of gene expression; GO:0019222 regulation of metabolic process; GO:0032501 multicellular organismal process; GO:0032502 developmental process; GO:0040029 regulation of gene expression, epigenetic;…	GO:0000228 nuclear chromosome; GO:0000803 sex chromosome; GO:0000805 X chromosome; GO:0001740 Barr body; GO:0005622 intracellular; GO:0005623 cell; GO:0005634 nucleus; GO:0005694 chromosome; GO:0031974 membrane-enclosed lumen; GO:0031981 nuclear lumen; GO:0043226 organelle; GO:0043227 membrane-bounded organelle; GO:0043228 non-membrane-bounded organelle; GO:0043229 intracellular organelle; GO:004…	GO:0003824 catalytic activity; GO:0016462 pyrophosphatase activity; GO:0016787 hydrolase activity; GO:0016817 hydrolase activity, acting on acid anhydrides; GO:0016818 hydrolase activity, acting on acid anhydrides, in phosphorus-containing anhydrides; GO:0016887 ATPase activity; GO:0017111 nucleoside-triphosphatase activity;	PF13589; PF06470	Histidine kinase-, DNA gyrase B-, and HSP90-like ATPase; SMC proteins Flexible Hinge Domain
A6NI28	458	K	Rho GTPase-activating protein 42 OS=Homo sapiens OX=9606 GN=ARHGAP42 PE=1 SV=3	ARHGAP42	1	0.000333337	107.08	2	TITSGLK(1)NYLR	0.50783				nucleus	K20651	ARHGAP42, GRAF3; Rho GTPase-activating protein 42		GO:0043085 positive regulation of catalytic activity; GO:0043087 regulation of GTPase activity; GO:0043547 positive regulation of GTPase activity; GO:0044093 positive regulation of molecular function; GO:0050790 regulation of catalytic activity; GO:0051336 regulation of hydrolase activity; GO:0051345 positive regulation of hydrolase activity; GO:0065007 biological regulation; GO:0065009 regulatio…		GO:0005096 GTPase activator activity; GO:0008047 enzyme activator activity; GO:0030234 enzyme regulator activity; GO:0030695 GTPase regulator activity; GO:0060589 nucleoside-triphosphatase regulator activity; GO:0098772 molecular function regulator;	PF00169; PF00620	PH domain; RhoGAP domain	T	KOG1451	Oligophrenin-1 and related Rho GTPase-activating proteins
A6NIE6	229	K	Putative RRN3-like protein RRN3P2 OS=Homo sapiens OX=9606 GN=RRN3P2 PE=5 SV=3	RRN3P2	1	0.00971569	57.888	2	LLK(1)LDVNASR	2.5184				cytoplasm	K15216	RRN3, TIFIA; RNA polymerase I-specific transcription initiation factor RRN3		GO:0001188 RNA polymerase I transcriptional preinitiation complex assembly; GO:0001701 in utero embryonic development; GO:0006139 nucleobase-containing compound metabolic process; GO:0006351 transcription, DNA-templated; GO:0006352 DNA-templated transcription, initiation; GO:0006355 regulation of transcription, DNA-templated; GO:0006356 regulation of transcription from RNA polymerase I promoter; …	GO:0005622 intracellular; GO:0005623 cell; GO:0005634 nucleus; GO:0005654 nucleoplasm; GO:0005730 nucleolus; GO:0031974 membrane-enclosed lumen; GO:0031981 nuclear lumen; GO:0043226 organelle; GO:0043227 membrane-bounded organelle; GO:0043228 non-membrane-bounded organelle; GO:0043229 intracellular organelle; GO:0043231 intracellular membrane-bounded organelle; GO:0043232 intracellular non-membra…	GO:0000976 transcription regulatory region sequence-specific DNA binding; GO:0001013 RNA polymerase I regulatory region DNA binding; GO:0001042 RNA polymerase I core binding; GO:0001046 core promoter sequence-specific DNA binding; GO:0001047 core promoter binding; GO:0001067 regulatory region nucleic acid binding; GO:0001163 RNA polymerase I regulatory region sequence-specific DNA binding; GO:000…			K	KOG2434	RNA polymerase I transcription factor
A6NKG5	520	K	Retrotransposon-like protein 1 OS=Homo sapiens OX=9606 GN=RTL1 PE=3 SV=3	RTL1	1	0.00103721	57.888	3	VHAPEVDWIK(1)GR	1.8079				cytoplasm									L	KOG0017	FOG: Transposon-encoded proteins with TYA, reverse transcriptase, integrase domains in various combinations
A6NMZ7	2216	K	Collagen alpha-6(VI) chain OS=Homo sapiens OX=9606 GN=COL6A6 PE=1 SV=2	COL6A6	0.998777	0.0092413	78.178	2	EDVLQK(0.999)AK(0.001)	0.31618				endoplasmic reticulum	K06238	COL6A; collagen, type VI, alpha	map04151 PI3K-Akt signaling pathway; map04510 Focal adhesion; map04512 ECM-receptor interaction; map04974 Protein digestion and absorption; map05165 Human papillomavirus infection		GO:0005576 extracellular region; GO:0031012 extracellular matrix; GO:0044421 extracellular region part;		PF00092	von Willebrand factor type A domain	W	KOG3544	Collagens (type IV and type XIII), and related proteins
A6ZKI3	102	K	Retrotransposon Gag-like protein 8C OS=Homo sapiens OX=9606 GN=RTL8C PE=1 SV=1	RTL8C	1	0.0085993	67.903	2	GFLAEMK(1)R	-0.088451				mitochondria
A6ZKI3	86	K	Retrotransposon Gag-like protein 8C OS=Homo sapiens OX=9606 GN=RTL8C PE=1 SV=1	RTL8C	1	2.02415e-06	123.42	3	K(1)ESPLLNDYR	2.7333				mitochondria
Q9NQA3	167	K	WAS protein family homolog 6 OS=Homo sapiens OX=9606 GN=WASH6P PE=1 SV=3	WASH6P	0.999983	0.00030973	47.57	2	K(1)YVFLDPLAGAVTK	1.4332				nucleus	K18461	WASH1; WAS protein family homolog 1	map04144 Endocytosis; map04212 Longevity regulating pathway - worm	GO:0006810 transport; GO:0006996 organelle organization; GO:0007010 cytoskeleton organization; GO:0007015 actin filament organization; GO:0008064 regulation of actin polymerization or depolymerization; GO:0009987 cellular process; GO:0010638 positive regulation of organelle organization; GO:0016043 cellular component organization; GO:0016192 vesicle-mediated transport; GO:0016197 endosomal transp…	GO:0005622 intracellular; GO:0005623 cell; GO:0005737 cytoplasm; GO:0005768 endosome; GO:0005769 early endosome; GO:0012505 endomembrane system; GO:0031410 cytoplasmic vesicle; GO:0031982 vesicle; GO:0032991 macromolecular complex; GO:0043226 organelle; GO:0043227 membrane-bounded organelle; GO:0043229 intracellular organelle; GO:0044424 intracellular part; GO:0044444 cytoplasmic part; GO:0044464…	GO:0005488 binding; GO:0005515 protein binding; GO:0008092 cytoskeletal protein binding; GO:0015631 tubulin binding; GO:0043014 alpha-tubulin binding;	PF11945	WAHD domain of WASH complex	Z	KOG1366	Alpha-macroglobulin
Q9NQA3	202	K	WAS protein family homolog 6 OS=Homo sapiens OX=9606 GN=WASH6P PE=1 SV=3	WASH6P	1	1.3347e-05	45.939	2	LFDAPLSISK(1)R	0.10242				nucleus	K18461	WASH1; WAS protein family homolog 1	map04144 Endocytosis; map04212 Longevity regulating pathway - worm	GO:0006810 transport; GO:0006996 organelle organization; GO:0007010 cytoskeleton organization; GO:0007015 actin filament organization; GO:0008064 regulation of actin polymerization or depolymerization; GO:0009987 cellular process; GO:0010638 positive regulation of organelle organization; GO:0016043 cellular component organization; GO:0016192 vesicle-mediated transport; GO:0016197 endosomal transp…	GO:0005622 intracellular; GO:0005623 cell; GO:0005737 cytoplasm; GO:0005768 endosome; GO:0005769 early endosome; GO:0012505 endomembrane system; GO:0031410 cytoplasmic vesicle; GO:0031982 vesicle; GO:0032991 macromolecular complex; GO:0043226 organelle; GO:0043227 membrane-bounded organelle; GO:0043229 intracellular organelle; GO:0044424 intracellular part; GO:0044444 cytoplasmic part; GO:0044464…	GO:0005488 binding; GO:0005515 protein binding; GO:0008092 cytoskeletal protein binding; GO:0015631 tubulin binding; GO:0043014 alpha-tubulin binding;	PF11945	WAHD domain of WASH complex	Z	KOG1366	Alpha-macroglobulin
A8MPP1	854	K	Putative ATP-dependent RNA helicase DDX11-like protein 8 OS=Homo sapiens OX=9606 GN=DDX11L8 PE=1 SV=1	DDX11L8	1	2.05711e-05	61.042	3	HQK(1)DFASIVLLDQR	-0.95347				cytoplasm	K11273	DDX11, CHL1, CTF1; chromosome transmission fidelity protein 1 [EC:3.6.4.13]		GO:0000819 sister chromatid segregation; GO:0006139 nucleobase-containing compound metabolic process; GO:0006259 DNA metabolic process; GO:0006260 DNA replication; GO:0006261 DNA-dependent DNA replication; GO:0006282 regulation of DNA repair; GO:0006325 chromatin organization; GO:0006355 regulation of transcription, DNA-templated; GO:0006356 regulation of transcription from RNA polymerase I promo…	GO:0000228 nuclear chromosome; GO:0000785 chromatin; GO:0000790 nuclear chromatin; GO:0000922 spindle pole; GO:0001650 fibrillar center; GO:0005576 extracellular region; GO:0005615 extracellular space; GO:0005622 intracellular; GO:0005623 cell; GO:0005634 nucleus; GO:0005694 chromosome; GO:0005730 nucleolus; GO:0005813 centrosome; GO:0005815 microtubule organizing center; GO:0005819 spindle; GO:0…	GO:0003676 nucleic acid binding; GO:0003677 DNA binding; GO:0003678 DNA helicase activity; GO:0003682 chromatin binding; GO:0003688 DNA replication origin binding; GO:0003690 double-stranded DNA binding; GO:0003697 single-stranded DNA binding; GO:0003723 RNA binding; GO:0003727 single-stranded RNA binding; GO:0003824 catalytic activity; GO:0004003 ATP-dependent DNA helicase activity; GO:0004386 h…	PF13307	Helicase C-terminal domain	L	KOG1133	Helicase of the DEAD superfamily
A8MT19	548	K	Putative rhophilin-2-like protein RHPN2P1 OS=Homo sapiens OX=9606 GN=RHPN2P1 PE=5 SV=2	RHPN2P1	1	0.00125517	43.613	3	QK(1)SASTLCLPSVGAAR	0.17166				nucleus					GO:0005622 intracellular; GO:0005623 cell; GO:0005737 cytoplasm; GO:0005829 cytosol; GO:0044424 intracellular part; GO:0044444 cytoplasmic part; GO:0044464 cell part;		PF03097	BRO1-like domain	S	KOG2220	Predicted signal transduction protein
A8MTT3	73	K	Protein CEBPZOS OS=Homo sapiens OX=9606 GN=CEBPZOS PE=1 SV=2	CEBPZOS	1	9.85064e-13	127.93	2	ELDQK(1)TWLNSK	-0.96634				extracellular
B0I1T2	815	K	Unconventional myosin-Ig OS=Homo sapiens OX=9606 GN=MYO1G PE=1 SV=2	MYO1G	1	4.64871e-10	101.82	2	AK(1)VAAMGALQGLR	0.78218	1.058			cytoplasm,nucleus	K10356	MYO1; myosin I	map05130 Pathogenic Escherichia coli infection	GO:0002250 adaptive immune response; GO:0002252 immune effector process; GO:0002253 activation of immune response; GO:0002376 immune system process; GO:0002429 immune response-activating cell surface receptor signaling pathway; GO:0002431 Fc receptor mediated stimulatory signaling pathway; GO:0002433 immune response-regulating cell surface receptor signaling pathway involved in phagocytosis; GO:0…	GO:0001891 phagocytic cup; GO:0005623 cell; GO:0005886 plasma membrane; GO:0005902 microvillus; GO:0016020 membrane; GO:0030027 lamellipodium; GO:0030175 filopodium; GO:0031252 cell leading edge; GO:0031256 leading edge membrane; GO:0042995 cell projection; GO:0044425 membrane part; GO:0044459 plasma membrane part; GO:0044464 cell part; GO:0071944 cell periphery; GO:0098858 actin-based cell proje…	GO:0003774 motor activity; GO:0003824 catalytic activity; GO:0005488 binding; GO:0005543 phospholipid binding; GO:0005546 phosphatidylinositol-4,5-bisphosphate binding; GO:0005547 phosphatidylinositol-3,4,5-trisphosphate binding; GO:0008289 lipid binding; GO:0016462 pyrophosphatase activity; GO:0016787 hydrolase activity; GO:0016817 hydrolase activity, acting on acid anhydrides; GO:0016818 hydrol…	PF00063	Myosin head (motor domain)	Z	KOG0164	Myosin class I heavy chain
B0I1T2	544	K	Unconventional myosin-Ig OS=Homo sapiens OX=9606 GN=MYO1G PE=1 SV=2	MYO1G	1	0.0113039	46.447	2	DFLFQDFK(1)R	0.52451	1.058			cytoplasm,nucleus	K10356	MYO1; myosin I	map05130 Pathogenic Escherichia coli infection	GO:0002250 adaptive immune response; GO:0002252 immune effector process; GO:0002253 activation of immune response; GO:0002376 immune system process; GO:0002429 immune response-activating cell surface receptor signaling pathway; GO:0002431 Fc receptor mediated stimulatory signaling pathway; GO:0002433 immune response-regulating cell surface receptor signaling pathway involved in phagocytosis; GO:0…	GO:0001891 phagocytic cup; GO:0005623 cell; GO:0005886 plasma membrane; GO:0005902 microvillus; GO:0016020 membrane; GO:0030027 lamellipodium; GO:0030175 filopodium; GO:0031252 cell leading edge; GO:0031256 leading edge membrane; GO:0042995 cell projection; GO:0044425 membrane part; GO:0044459 plasma membrane part; GO:0044464 cell part; GO:0071944 cell periphery; GO:0098858 actin-based cell proje…	GO:0003774 motor activity; GO:0003824 catalytic activity; GO:0005488 binding; GO:0005543 phospholipid binding; GO:0005546 phosphatidylinositol-4,5-bisphosphate binding; GO:0005547 phosphatidylinositol-3,4,5-trisphosphate binding; GO:0008289 lipid binding; GO:0016462 pyrophosphatase activity; GO:0016787 hydrolase activity; GO:0016817 hydrolase activity, acting on acid anhydrides; GO:0016818 hydrol…	PF00063	Myosin head (motor domain)	Z	KOG0164	Myosin class I heavy chain
Q99613	643	K	Eukaryotic translation initiation factor 3 subunit C OS=Homo sapiens OX=9606 GN=EIF3C PE=1 SV=1	EIF3C	1	1.27847e-05	87.942	2	AK(1)ELLGQGLLLR	-0.32224	1.467	0.478	3.069	nucleus	K03252	EIF3C; translation initiation factor 3 subunit C	map03013 RNA transport	GO:0006412 translation; GO:0006413 translational initiation; GO:0006417 regulation of translation; GO:0006518 peptide metabolic process; GO:0006807 nitrogen compound metabolic process; GO:0008152 metabolic process; GO:0009058 biosynthetic process; GO:0009059 macromolecule biosynthetic process; GO:0009889 regulation of biosynthetic process; GO:0009891 positive regulation of biosynthetic process; G…	GO:0005622 intracellular; GO:0005623 cell; GO:0005737 cytoplasm; GO:0005829 cytosol; GO:0005852 eukaryotic translation initiation factor 3 complex; GO:0032991 macromolecular complex; GO:0044424 intracellular part; GO:0044444 cytoplasmic part; GO:0044464 cell part; GO:0071541 eukaryotic translation initiation factor 3 complex, eIF3m;	GO:0003676 nucleic acid binding; GO:0003723 RNA binding; GO:0003743 translation initiation factor activity; GO:0005488 binding; GO:0005515 protein binding; GO:0008135 translation factor activity, RNA binding; GO:0031369 translation initiation factor binding; GO:0043021 ribonucleoprotein complex binding; GO:0043022 ribosome binding; GO:0044877 macromolecular complex binding; GO:0097159 organic cyc…	PF01399	PCI domain	J	KOG1076	Translation initiation factor 3, subunit c (eIF-3c)
C9J798	670	K	Ras GTPase-activating protein 4B OS=Homo sapiens OX=9606 GN=RASA4B PE=3 SV=2	RASA4B	1	0.0112425	40.53	3	K(1)VSINNTGLLGSYHPGVFR	0.16008				cytoplasm	K17630	RASA4, CAPRI; Ras GTPase-activating protein 4	map04014 Ras signaling pathway	GO:0000165 MAPK cascade; GO:0006464 cellular protein modification process; GO:0006468 protein phosphorylation; GO:0006793 phosphorus metabolic process; GO:0006796 phosphate-containing compound metabolic process; GO:0006807 nitrogen compound metabolic process; GO:0007154 cell communication; GO:0007165 signal transduction; GO:0008152 metabolic process; GO:0009966 regulation of signal transduction; …	GO:0005622 intracellular; GO:0005623 cell; GO:0005737 cytoplasm; GO:0005829 cytosol; GO:0005886 plasma membrane; GO:0009898 cytoplasmic side of plasma membrane; GO:0016020 membrane; GO:0031224 intrinsic component of membrane; GO:0031226 intrinsic component of plasma membrane; GO:0031235 intrinsic component of the cytoplasmic side of the plasma membrane; GO:0044424 intracellular part; GO:0044425 m…	GO:0005096 GTPase activator activity; GO:0008047 enzyme activator activity; GO:0030234 enzyme regulator activity; GO:0030695 GTPase regulator activity; GO:0060589 nucleoside-triphosphatase regulator activity; GO:0098772 molecular function regulator;	PF00168; PF00169	C2 domain; PH domain	T	KOG2059	Ras GTPase-activating protein
C9J798	350	K	Ras GTPase-activating protein 4B OS=Homo sapiens OX=9606 GN=RASA4B PE=3 SV=2	RASA4B	0.998257	2.22359e-05	69.641	2	SNSLASK(0.998)SVESFLK(0.002)	1.0145				cytoplasm	K17630	RASA4, CAPRI; Ras GTPase-activating protein 4	map04014 Ras signaling pathway	GO:0000165 MAPK cascade; GO:0006464 cellular protein modification process; GO:0006468 protein phosphorylation; GO:0006793 phosphorus metabolic process; GO:0006796 phosphate-containing compound metabolic process; GO:0006807 nitrogen compound metabolic process; GO:0007154 cell communication; GO:0007165 signal transduction; GO:0008152 metabolic process; GO:0009966 regulation of signal transduction; …	GO:0005622 intracellular; GO:0005623 cell; GO:0005737 cytoplasm; GO:0005829 cytosol; GO:0005886 plasma membrane; GO:0009898 cytoplasmic side of plasma membrane; GO:0016020 membrane; GO:0031224 intrinsic component of membrane; GO:0031226 intrinsic component of plasma membrane; GO:0031235 intrinsic component of the cytoplasmic side of the plasma membrane; GO:0044424 intracellular part; GO:0044425 m…	GO:0005096 GTPase activator activity; GO:0008047 enzyme activator activity; GO:0030234 enzyme regulator activity; GO:0030695 GTPase regulator activity; GO:0060589 nucleoside-triphosphatase regulator activity; GO:0098772 molecular function regulator;	PF00168; PF00169	C2 domain; PH domain	T	KOG2059	Ras GTPase-activating protein
E9PAV3	2005	K	Nascent polypeptide-associated complex subunit alpha, muscle-specific form OS=Homo sapiens OX=9606 GN=NACA PE=1 SV=1	NACA	0.993839	7.18542e-49	231.92	3	IEDLSQQAQLAAAEK(0.994)FK(0.006)	0.44024	0.849	1.263	0.672	nucleus	K03626	EGD2, NACA; nascent polypeptide-associated complex subunit alpha	map04928 Parathyroid hormone synthesis, secretion and action	GO:0000122 negative regulation of transcription from RNA polymerase II promoter; GO:0003205 cardiac chamber development; GO:0003231 cardiac ventricle development; GO:0006355 regulation of transcription, DNA-templated; GO:0006357 regulation of transcription from RNA polymerase II promoter; GO:0006412 translation; GO:0006518 peptide metabolic process; GO:0006807 nitrogen compound metabolic process;…	GO:0005622 intracellular; GO:0005623 cell; GO:0005634 nucleus; GO:0005737 cytoplasm; GO:0005854 nascent polypeptide-associated complex; GO:0032991 macromolecular complex; GO:0043226 organelle; GO:0043227 membrane-bounded organelle; GO:0043229 intracellular organelle; GO:0043231 intracellular membrane-bounded organelle; GO:0044424 intracellular part; GO:0044444 cytoplasmic part; GO:0044464 cell pa…	GO:0003712 transcription cofactor activity; GO:0003713 transcription coactivator activity;			K	KOG2239	Transcription factor containing NAC and TS-N domains
E9PAV3	1971	K	Nascent polypeptide-associated complex subunit alpha, muscle-specific form OS=Homo sapiens OX=9606 GN=NACA PE=1 SV=1	NACA	0.873822	2.98653e-05	65.408	2	NILFVITK(0.874)PDVYK(0.126)	2.1093		1.66		nucleus	K03626	EGD2, NACA; nascent polypeptide-associated complex subunit alpha	map04928 Parathyroid hormone synthesis, secretion and action	GO:0000122 negative regulation of transcription from RNA polymerase II promoter; GO:0003205 cardiac chamber development; GO:0003231 cardiac ventricle development; GO:0006355 regulation of transcription, DNA-templated; GO:0006357 regulation of transcription from RNA polymerase II promoter; GO:0006412 translation; GO:0006518 peptide metabolic process; GO:0006807 nitrogen compound metabolic process;…	GO:0005622 intracellular; GO:0005623 cell; GO:0005634 nucleus; GO:0005737 cytoplasm; GO:0005854 nascent polypeptide-associated complex; GO:0032991 macromolecular complex; GO:0043226 organelle; GO:0043227 membrane-bounded organelle; GO:0043229 intracellular organelle; GO:0043231 intracellular membrane-bounded organelle; GO:0044424 intracellular part; GO:0044444 cytoplasmic part; GO:0044464 cell pa…	GO:0003712 transcription cofactor activity; GO:0003713 transcription coactivator activity;			K	KOG2239	Transcription factor containing NAC and TS-N domains
E9PAV3	1963	K	Nascent polypeptide-associated complex subunit alpha, muscle-specific form OS=Homo sapiens OX=9606 GN=NACA PE=1 SV=1	NACA	0.99979	0.00119708	43.518	3	SK(1)NILFVITKPDVYK	1.2352		1.66		nucleus	K03626	EGD2, NACA; nascent polypeptide-associated complex subunit alpha	map04928 Parathyroid hormone synthesis, secretion and action	GO:0000122 negative regulation of transcription from RNA polymerase II promoter; GO:0003205 cardiac chamber development; GO:0003231 cardiac ventricle development; GO:0006355 regulation of transcription, DNA-templated; GO:0006357 regulation of transcription from RNA polymerase II promoter; GO:0006412 translation; GO:0006518 peptide metabolic process; GO:0006807 nitrogen compound metabolic process;…	GO:0005622 intracellular; GO:0005623 cell; GO:0005634 nucleus; GO:0005737 cytoplasm; GO:0005854 nascent polypeptide-associated complex; GO:0032991 macromolecular complex; GO:0043226 organelle; GO:0043227 membrane-bounded organelle; GO:0043229 intracellular organelle; GO:0043231 intracellular membrane-bounded organelle; GO:0044424 intracellular part; GO:0044444 cytoplasmic part; GO:0044464 cell pa…	GO:0003712 transcription cofactor activity; GO:0003713 transcription coactivator activity;			K	KOG2239	Transcription factor containing NAC and TS-N domains
K7EJ46	74	K	Small integral membrane protein 22 OS=Homo sapiens OX=9606 GN=SMIM22 PE=1 SV=2	SMIM22	1	2.72553e-05	106	2	PK(1)GVDNLALEP	0.45784		1.344		plasma membrane
O00116	116	K	Alkyldihydroxyacetonephosphate synthase, peroxisomal OS=Homo sapiens OX=9606 GN=AGPS PE=1 SV=1	AGPS	1	0.0211349	55.235	2	GQIELTGK(1)R	1.8281	0.915			cytoplasm	K00803	AGPS, agpS; alkyldihydroxyacetonephosphate synthase [EC:2.5.1.26]	map00565 Ether lipid metabolism; map01100 Metabolic pathways; map04146 Peroxisome	GO:0006605 protein targeting; GO:0006625 protein targeting to peroxisome; GO:0006629 lipid metabolic process; GO:0006662 glycerol ether metabolic process; GO:0006810 transport; GO:0006886 intracellular protein transport; GO:0006996 organelle organization; GO:0007031 peroxisome organization; GO:0008104 protein localization; GO:0008152 metabolic process; GO:0008610 lipid biosynthetic process; GO:00…	GO:0005622 intracellular; GO:0005623 cell; GO:0005634 nucleus; GO:0005730 nucleolus; GO:0005737 cytoplasm; GO:0005739 mitochondrion; GO:0005777 peroxisome; GO:0005778 peroxisomal membrane; GO:0005782 peroxisomal matrix; GO:0005829 cytosol; GO:0016020 membrane; GO:0031090 organelle membrane; GO:0031903 microbody membrane; GO:0031907 microbody lumen; GO:0031974 membrane-enclosed lumen; GO:0031981 n…	GO:0000166 nucleotide binding; GO:0003824 catalytic activity; GO:0005488 binding; GO:0008609 alkylglycerone-phosphate synthase activity; GO:0016740 transferase activity; GO:0016765 transferase activity, transferring alkyl or aryl (other than methyl) groups; GO:0036094 small molecule binding; GO:0043167 ion binding; GO:0043168 anion binding; GO:0048037 cofactor binding; GO:0050660 flavin adenine d…	PF01565; PF02913	FAD binding domain ; FAD linked oxidases, C-terminal domain	C	KOG1233	Alkyl-dihydroxyacetonephosphate synthase
O00148	162	K	ATP-dependent RNA helicase DDX39A OS=Homo sapiens OX=9606 GN=DDX39A PE=1 SV=2	DDX39A	1	0.000577429	62.705	3	K(1)NCPHVVVGTPGR	-1.85	0.781			cytoplasm	K13182	DDX39; ATP-dependent RNA helicase DDX39 [EC:3.6.4.13]		GO:0000375 RNA splicing, via transesterification reactions; GO:0000377 RNA splicing, via transesterification reactions with bulged adenosine as nucleophile; GO:0000398 mRNA splicing, via spliceosome; GO:0006139 nucleobase-containing compound metabolic process; GO:0006396 RNA processing; GO:0006397 mRNA processing; GO:0006403 RNA localization; GO:0006405 RNA export from nucleus; GO:0006406 mRNA ex…	GO:0005622 intracellular; GO:0005623 cell; GO:0005634 nucleus; GO:0005654 nucleoplasm; GO:0005681 spliceosomal complex; GO:0005730 nucleolus; GO:0005737 cytoplasm; GO:0016604 nuclear body; GO:0016607 nuclear speck; GO:0031974 membrane-enclosed lumen; GO:0031981 nuclear lumen; GO:0032991 macromolecular complex; GO:0043226 organelle; GO:0043227 membrane-bounded organelle; GO:0043228 non-membrane-bo…	GO:0003724 RNA helicase activity; GO:0003824 catalytic activity; GO:0004004 ATP-dependent RNA helicase activity; GO:0004386 helicase activity; GO:0005488 binding; GO:0005515 protein binding; GO:0008026 ATP-dependent helicase activity; GO:0008186 RNA-dependent ATPase activity; GO:0016462 pyrophosphatase activity; GO:0016787 hydrolase activity; GO:0016817 hydrolase activity, acting on acid anhydrid…	PF00270	DEAD/DEAH box helicase	A	KOG0329	ATP-dependent RNA helicase
O00148	187	K	ATP-dependent RNA helicase DDX39A OS=Homo sapiens OX=9606 GN=DDX39A PE=1 SV=2	DDX39A	0.991258	0.0122876	65.313	2	SFSLK(0.991)NVK(0.009)	1.5622	0.781			cytoplasm	K13182	DDX39; ATP-dependent RNA helicase DDX39 [EC:3.6.4.13]		GO:0000375 RNA splicing, via transesterification reactions; GO:0000377 RNA splicing, via transesterification reactions with bulged adenosine as nucleophile; GO:0000398 mRNA splicing, via spliceosome; GO:0006139 nucleobase-containing compound metabolic process; GO:0006396 RNA processing; GO:0006397 mRNA processing; GO:0006403 RNA localization; GO:0006405 RNA export from nucleus; GO:0006406 mRNA ex…	GO:0005622 intracellular; GO:0005623 cell; GO:0005634 nucleus; GO:0005654 nucleoplasm; GO:0005681 spliceosomal complex; GO:0005730 nucleolus; GO:0005737 cytoplasm; GO:0016604 nuclear body; GO:0016607 nuclear speck; GO:0031974 membrane-enclosed lumen; GO:0031981 nuclear lumen; GO:0032991 macromolecular complex; GO:0043226 organelle; GO:0043227 membrane-bounded organelle; GO:0043228 non-membrane-bo…	GO:0003724 RNA helicase activity; GO:0003824 catalytic activity; GO:0004004 ATP-dependent RNA helicase activity; GO:0004386 helicase activity; GO:0005488 binding; GO:0005515 protein binding; GO:0008026 ATP-dependent helicase activity; GO:0008186 RNA-dependent ATPase activity; GO:0016462 pyrophosphatase activity; GO:0016787 hydrolase activity; GO:0016817 hydrolase activity, acting on acid anhydrid…	PF00270	DEAD/DEAH box helicase	A	KOG0329	ATP-dependent RNA helicase
O00148	333	K	ATP-dependent RNA helicase DDX39A OS=Homo sapiens OX=9606 GN=DDX39A PE=1 SV=2	DDX39A	1	0.00308263	86.205	2	YQQFK(1)DFQR	-0.33766	0.829	1.248	0.664	cytoplasm	K13182	DDX39; ATP-dependent RNA helicase DDX39 [EC:3.6.4.13]		GO:0000375 RNA splicing, via transesterification reactions; GO:0000377 RNA splicing, via transesterification reactions with bulged adenosine as nucleophile; GO:0000398 mRNA splicing, via spliceosome; GO:0006139 nucleobase-containing compound metabolic process; GO:0006396 RNA processing; GO:0006397 mRNA processing; GO:0006403 RNA localization; GO:0006405 RNA export from nucleus; GO:0006406 mRNA ex…	GO:0005622 intracellular; GO:0005623 cell; GO:0005634 nucleus; GO:0005654 nucleoplasm; GO:0005681 spliceosomal complex; GO:0005730 nucleolus; GO:0005737 cytoplasm; GO:0016604 nuclear body; GO:0016607 nuclear speck; GO:0031974 membrane-enclosed lumen; GO:0031981 nuclear lumen; GO:0032991 macromolecular complex; GO:0043226 organelle; GO:0043227 membrane-bounded organelle; GO:0043228 non-membrane-bo…	GO:0003724 RNA helicase activity; GO:0003824 catalytic activity; GO:0004004 ATP-dependent RNA helicase activity; GO:0004386 helicase activity; GO:0005488 binding; GO:0005515 protein binding; GO:0008026 ATP-dependent helicase activity; GO:0008186 RNA-dependent ATPase activity; GO:0016462 pyrophosphatase activity; GO:0016787 hydrolase activity; GO:0016817 hydrolase activity, acting on acid anhydrid…	PF00270	DEAD/DEAH box helicase	A	KOG0329	ATP-dependent RNA helicase
O00151	246	K	PDZ and LIM domain protein 1 OS=Homo sapiens OX=9606 GN=PDLIM1 PE=1 SV=4	PDLIM1	0.999855	0.000229797	40.224	2	APVTK(1)VAASIGNAQK	0.15762		1.024		cytoplasm	K23353	PDLIM1_2_3_4; PDZ and LIM domain protein 1/2/3/4		GO:0006950 response to stress; GO:0006979 response to oxidative stress; GO:0050896 response to stimulus;			PF00595; PF00412	PDZ domain (Also known as DHR or GLGF); LIM domain	TZ	KOG1703	Adaptor protein Enigma and related PDZ-LIM proteins
O00151	309	K	PDZ and LIM domain protein 1 OS=Homo sapiens OX=9606 GN=PDLIM1 PE=1 SV=4	PDLIM1	1	5.08809e-05	50.116	4	GHFFVEDQIYCEK(1)HAR	2.093		1.024		cytoplasm	K23353	PDLIM1_2_3_4; PDZ and LIM domain protein 1/2/3/4		GO:0006950 response to stress; GO:0006979 response to oxidative stress; GO:0050896 response to stimulus;			PF00595; PF00412	PDZ domain (Also known as DHR or GLGF); LIM domain	TZ	KOG1703	Adaptor protein Enigma and related PDZ-LIM proteins
O00154	283	K	Cytosolic acyl coenzyme A thioester hydrolase OS=Homo sapiens OX=9606 GN=ACOT7 PE=1 SV=3	ACOT7	1	1.8023e-05	49.967	3	TNIVTASVDAINFHDK(1)IR	0.66942	0.759			mitochondria	K17360	ACOT7; acyl-coenzyme A thioesterase 7 [EC:3.1.2.2]	map00062 Fatty acid elongation; map01040 Biosynthesis of unsaturated fatty acids	GO:0001676 long-chain fatty acid metabolic process; GO:0006082 organic acid metabolic process; GO:0006139 nucleobase-containing compound metabolic process; GO:0006163 purine nucleotide metabolic process; GO:0006164 purine nucleotide biosynthetic process; GO:0006195 purine nucleotide catabolic process; GO:0006629 lipid metabolic process; GO:0006631 fatty acid metabolic process; GO:0006633 fatty ac…	GO:0005622 intracellular; GO:0005623 cell; GO:0005634 nucleus; GO:0005654 nucleoplasm; GO:0005737 cytoplasm; GO:0005739 mitochondrion; GO:0005829 cytosol; GO:0031974 membrane-enclosed lumen; GO:0031981 nuclear lumen; GO:0043226 organelle; GO:0043227 membrane-bounded organelle; GO:0043229 intracellular organelle; GO:0043231 intracellular membrane-bounded organelle; GO:0043233 organelle lumen; GO:0…	GO:0000062 fatty-acyl-CoA binding; GO:0000166 nucleotide binding; GO:0003824 catalytic activity; GO:0005488 binding; GO:0005515 protein binding; GO:0016289 CoA hydrolase activity; GO:0016290 palmitoyl-CoA hydrolase activity; GO:0016787 hydrolase activity; GO:0016788 hydrolase activity, acting on ester bonds; GO:0016790 thiolester hydrolase activity; GO:0017076 purine nucleotide binding; GO:003055…	PF03061	Thioesterase superfamily	F	KOG2763	Acyl-CoA thioesterase
O00159	882	K	Unconventional myosin-Ic OS=Homo sapiens OX=9606 GN=MYO1C PE=1 SV=4	MYO1C	0.890458	3.7408e-07	95.311	2	AVASEIFK(0.89)GK(0.11)	0.19257	1.248	0.866	1.441	cytoplasm	K10356	MYO1; myosin I	map05130 Pathogenic Escherichia coli infection	GO:0002252 immune effector process; GO:0002253 activation of immune response; GO:0002376 immune system process; GO:0002429 immune response-activating cell surface receptor signaling pathway; GO:0002431 Fc receptor mediated stimulatory signaling pathway; GO:0002433 immune response-regulating cell surface receptor signaling pathway involved in phagocytosis; GO:0002682 regulation of immune system pr…	GO:0001726 ruffle; GO:0005622 intracellular; GO:0005623 cell; GO:0005634 nucleus; GO:0005635 nuclear envelope; GO:0005643 nuclear pore; GO:0005654 nucleoplasm; GO:0005730 nucleolus; GO:0005737 cytoplasm; GO:0005829 cytosol; GO:0005856 cytoskeleton; GO:0005884 actin filament; GO:0005886 plasma membrane; GO:0005902 microvillus; GO:0005903 brush border; GO:0009925 basal plasma membrane; GO:0012505 e…	GO:0000146 microfilament motor activity; GO:0000166 nucleotide binding; GO:0003774 motor activity; GO:0003779 actin binding; GO:0003824 catalytic activity; GO:0005102 receptor binding; GO:0005488 binding; GO:0005515 protein binding; GO:0005516 calmodulin binding; GO:0005524 ATP binding; GO:0005543 phospholipid binding; GO:0008022 protein C-terminus binding; GO:0008092 cytoskeletal protein binding…	PF00063	Myosin head (motor domain)	Z	KOG0164	Myosin class I heavy chain
O00159	383	K	Unconventional myosin-Ic OS=Homo sapiens OX=9606 GN=MYO1C PE=1 SV=4	MYO1C	1	0.00291445	54.584	2	DALAK(1)AVYSR	0.54688	1.234			cytoplasm	K10356	MYO1; myosin I	map05130 Pathogenic Escherichia coli infection	GO:0002252 immune effector process; GO:0002253 activation of immune response; GO:0002376 immune system process; GO:0002429 immune response-activating cell surface receptor signaling pathway; GO:0002431 Fc receptor mediated stimulatory signaling pathway; GO:0002433 immune response-regulating cell surface receptor signaling pathway involved in phagocytosis; GO:0002682 regulation of immune system pr…	GO:0001726 ruffle; GO:0005622 intracellular; GO:0005623 cell; GO:0005634 nucleus; GO:0005635 nuclear envelope; GO:0005643 nuclear pore; GO:0005654 nucleoplasm; GO:0005730 nucleolus; GO:0005737 cytoplasm; GO:0005829 cytosol; GO:0005856 cytoskeleton; GO:0005884 actin filament; GO:0005886 plasma membrane; GO:0005902 microvillus; GO:0005903 brush border; GO:0009925 basal plasma membrane; GO:0012505 e…	GO:0000146 microfilament motor activity; GO:0000166 nucleotide binding; GO:0003774 motor activity; GO:0003779 actin binding; GO:0003824 catalytic activity; GO:0005102 receptor binding; GO:0005488 binding; GO:0005515 protein binding; GO:0005516 calmodulin binding; GO:0005524 ATP binding; GO:0005543 phospholipid binding; GO:0008022 protein C-terminus binding; GO:0008092 cytoskeletal protein binding…	PF00063	Myosin head (motor domain)	Z	KOG0164	Myosin class I heavy chain
O00159	578	K	Unconventional myosin-Ic OS=Homo sapiens OX=9606 GN=MYO1C PE=1 SV=4	MYO1C	1	1.67175e-05	49.097	3	ETMCSSK(1)NPIMSQCFDR	2.3851	0.981	1.055	0.93	cytoplasm	K10356	MYO1; myosin I	map05130 Pathogenic Escherichia coli infection	GO:0002252 immune effector process; GO:0002253 activation of immune response; GO:0002376 immune system process; GO:0002429 immune response-activating cell surface receptor signaling pathway; GO:0002431 Fc receptor mediated stimulatory signaling pathway; GO:0002433 immune response-regulating cell surface receptor signaling pathway involved in phagocytosis; GO:0002682 regulation of immune system pr…	GO:0001726 ruffle; GO:0005622 intracellular; GO:0005623 cell; GO:0005634 nucleus; GO:0005635 nuclear envelope; GO:0005643 nuclear pore; GO:0005654 nucleoplasm; GO:0005730 nucleolus; GO:0005737 cytoplasm; GO:0005829 cytosol; GO:0005856 cytoskeleton; GO:0005884 actin filament; GO:0005886 plasma membrane; GO:0005902 microvillus; GO:0005903 brush border; GO:0009925 basal plasma membrane; GO:0012505 e…	GO:0000146 microfilament motor activity; GO:0000166 nucleotide binding; GO:0003774 motor activity; GO:0003779 actin binding; GO:0003824 catalytic activity; GO:0005102 receptor binding; GO:0005488 binding; GO:0005515 protein binding; GO:0005516 calmodulin binding; GO:0005524 ATP binding; GO:0005543 phospholipid binding; GO:0008022 protein C-terminus binding; GO:0008092 cytoskeletal protein binding…	PF00063	Myosin head (motor domain)	Z	KOG0164	Myosin class I heavy chain
O00159	188	K	Unconventional myosin-Ic OS=Homo sapiens OX=9606 GN=MYO1C PE=1 SV=4	MYO1C	1	7.78073e-10	100.56	3	LLQSNPVLEAFGNAK(1)TLR	2.6266	1.234			cytoplasm	K10356	MYO1; myosin I	map05130 Pathogenic Escherichia coli infection	GO:0002252 immune effector process; GO:0002253 activation of immune response; GO:0002376 immune system process; GO:0002429 immune response-activating cell surface receptor signaling pathway; GO:0002431 Fc receptor mediated stimulatory signaling pathway; GO:0002433 immune response-regulating cell surface receptor signaling pathway involved in phagocytosis; GO:0002682 regulation of immune system pr…	GO:0001726 ruffle; GO:0005622 intracellular; GO:0005623 cell; GO:0005634 nucleus; GO:0005635 nuclear envelope; GO:0005643 nuclear pore; GO:0005654 nucleoplasm; GO:0005730 nucleolus; GO:0005737 cytoplasm; GO:0005829 cytosol; GO:0005856 cytoskeleton; GO:0005884 actin filament; GO:0005886 plasma membrane; GO:0005902 microvillus; GO:0005903 brush border; GO:0009925 basal plasma membrane; GO:0012505 e…	GO:0000146 microfilament motor activity; GO:0000166 nucleotide binding; GO:0003774 motor activity; GO:0003779 actin binding; GO:0003824 catalytic activity; GO:0005102 receptor binding; GO:0005488 binding; GO:0005515 protein binding; GO:0005516 calmodulin binding; GO:0005524 ATP binding; GO:0005543 phospholipid binding; GO:0008022 protein C-terminus binding; GO:0008092 cytoskeletal protein binding…	PF00063	Myosin head (motor domain)	Z	KOG0164	Myosin class I heavy chain
O00159	740	K	Unconventional myosin-Ic OS=Homo sapiens OX=9606 GN=MYO1C PE=1 SV=4	MYO1C	1	0.000103439	72.365	3	QSLATK(1)IQAAWR	1.4223	1.373	0.777	1.767	cytoplasm	K10356	MYO1; myosin I	map05130 Pathogenic Escherichia coli infection	GO:0002252 immune effector process; GO:0002253 activation of immune response; GO:0002376 immune system process; GO:0002429 immune response-activating cell surface receptor signaling pathway; GO:0002431 Fc receptor mediated stimulatory signaling pathway; GO:0002433 immune response-regulating cell surface receptor signaling pathway involved in phagocytosis; GO:0002682 regulation of immune system pr…	GO:0001726 ruffle; GO:0005622 intracellular; GO:0005623 cell; GO:0005634 nucleus; GO:0005635 nuclear envelope; GO:0005643 nuclear pore; GO:0005654 nucleoplasm; GO:0005730 nucleolus; GO:0005737 cytoplasm; GO:0005829 cytosol; GO:0005856 cytoskeleton; GO:0005884 actin filament; GO:0005886 plasma membrane; GO:0005902 microvillus; GO:0005903 brush border; GO:0009925 basal plasma membrane; GO:0012505 e…	GO:0000146 microfilament motor activity; GO:0000166 nucleotide binding; GO:0003774 motor activity; GO:0003779 actin binding; GO:0003824 catalytic activity; GO:0005102 receptor binding; GO:0005488 binding; GO:0005515 protein binding; GO:0005516 calmodulin binding; GO:0005524 ATP binding; GO:0005543 phospholipid binding; GO:0008022 protein C-terminus binding; GO:0008092 cytoskeletal protein binding…	PF00063	Myosin head (motor domain)	Z	KOG0164	Myosin class I heavy chain
O00159	868	K	Unconventional myosin-Ic OS=Homo sapiens OX=9606 GN=MYO1C PE=1 SV=4	MYO1C	0.999951	4.35367e-05	61.577	2	SISPEWK(1)QQLQQK	1.4128	1.176	0.916	1.284	cytoplasm	K10356	MYO1; myosin I	map05130 Pathogenic Escherichia coli infection	GO:0002252 immune effector process; GO:0002253 activation of immune response; GO:0002376 immune system process; GO:0002429 immune response-activating cell surface receptor signaling pathway; GO:0002431 Fc receptor mediated stimulatory signaling pathway; GO:0002433 immune response-regulating cell surface receptor signaling pathway involved in phagocytosis; GO:0002682 regulation of immune system pr…	GO:0001726 ruffle; GO:0005622 intracellular; GO:0005623 cell; GO:0005634 nucleus; GO:0005635 nuclear envelope; GO:0005643 nuclear pore; GO:0005654 nucleoplasm; GO:0005730 nucleolus; GO:0005737 cytoplasm; GO:0005829 cytosol; GO:0005856 cytoskeleton; GO:0005884 actin filament; GO:0005886 plasma membrane; GO:0005902 microvillus; GO:0005903 brush border; GO:0009925 basal plasma membrane; GO:0012505 e…	GO:0000146 microfilament motor activity; GO:0000166 nucleotide binding; GO:0003774 motor activity; GO:0003779 actin binding; GO:0003824 catalytic activity; GO:0005102 receptor binding; GO:0005488 binding; GO:0005515 protein binding; GO:0005516 calmodulin binding; GO:0005524 ATP binding; GO:0005543 phospholipid binding; GO:0008022 protein C-terminus binding; GO:0008092 cytoskeletal protein binding…	PF00063	Myosin head (motor domain)	Z	KOG0164	Myosin class I heavy chain
O00159	404	K	Unconventional myosin-Ic OS=Homo sapiens OX=9606 GN=MYO1C PE=1 SV=4	MYO1C	1	1.01666e-06	75.5	2	SLASK(1)DVESPSWR	0.49451	0.954	1.074	0.888	cytoplasm	K10356	MYO1; myosin I	map05130 Pathogenic Escherichia coli infection	GO:0002252 immune effector process; GO:0002253 activation of immune response; GO:0002376 immune system process; GO:0002429 immune response-activating cell surface receptor signaling pathway; GO:0002431 Fc receptor mediated stimulatory signaling pathway; GO:0002433 immune response-regulating cell surface receptor signaling pathway involved in phagocytosis; GO:0002682 regulation of immune system pr…	GO:0001726 ruffle; GO:0005622 intracellular; GO:0005623 cell; GO:0005634 nucleus; GO:0005635 nuclear envelope; GO:0005643 nuclear pore; GO:0005654 nucleoplasm; GO:0005730 nucleolus; GO:0005737 cytoplasm; GO:0005829 cytosol; GO:0005856 cytoskeleton; GO:0005884 actin filament; GO:0005886 plasma membrane; GO:0005902 microvillus; GO:0005903 brush border; GO:0009925 basal plasma membrane; GO:0012505 e…	GO:0000146 microfilament motor activity; GO:0000166 nucleotide binding; GO:0003774 motor activity; GO:0003779 actin binding; GO:0003824 catalytic activity; GO:0005102 receptor binding; GO:0005488 binding; GO:0005515 protein binding; GO:0005516 calmodulin binding; GO:0005524 ATP binding; GO:0005543 phospholipid binding; GO:0008022 protein C-terminus binding; GO:0008092 cytoskeletal protein binding…	PF00063	Myosin head (motor domain)	Z	KOG0164	Myosin class I heavy chain
O00159	396	K	Unconventional myosin-Ic OS=Homo sapiens OX=9606 GN=MYO1C PE=1 SV=4	MYO1C	1	1.19061e-12	119.07	2	TFTWLVGK(1)INR	1.7649	1.236	0.874	1.414	cytoplasm	K10356	MYO1; myosin I	map05130 Pathogenic Escherichia coli infection	GO:0002252 immune effector process; GO:0002253 activation of immune response; GO:0002376 immune system process; GO:0002429 immune response-activating cell surface receptor signaling pathway; GO:0002431 Fc receptor mediated stimulatory signaling pathway; GO:0002433 immune response-regulating cell surface receptor signaling pathway involved in phagocytosis; GO:0002682 regulation of immune system pr…	GO:0001726 ruffle; GO:0005622 intracellular; GO:0005623 cell; GO:0005634 nucleus; GO:0005635 nuclear envelope; GO:0005643 nuclear pore; GO:0005654 nucleoplasm; GO:0005730 nucleolus; GO:0005737 cytoplasm; GO:0005829 cytosol; GO:0005856 cytoskeleton; GO:0005884 actin filament; GO:0005886 plasma membrane; GO:0005902 microvillus; GO:0005903 brush border; GO:0009925 basal plasma membrane; GO:0012505 e…	GO:0000146 microfilament motor activity; GO:0000166 nucleotide binding; GO:0003774 motor activity; GO:0003779 actin binding; GO:0003824 catalytic activity; GO:0005102 receptor binding; GO:0005488 binding; GO:0005515 protein binding; GO:0005516 calmodulin binding; GO:0005524 ATP binding; GO:0005543 phospholipid binding; GO:0008022 protein C-terminus binding; GO:0008092 cytoskeletal protein binding…	PF00063	Myosin head (motor domain)	Z	KOG0164	Myosin class I heavy chain
Q12965	613	K	Unconventional myosin-Ie OS=Homo sapiens OX=9606 GN=MYO1E PE=1 SV=2	MYO1E	1	0.000113307	51.569	3	HQVEYLGLK(1)ENIR	1.0656	0.953			cytoplasm	K10356	MYO1; myosin I	map05130 Pathogenic Escherichia coli infection	GO:0001568 blood vessel development; GO:0001570 vasculogenesis; GO:0001655 urogenital system development; GO:0001701 in utero embryonic development; GO:0001822 kidney development; GO:0001944 vasculature development; GO:0002064 epithelial cell development; GO:0002376 immune system process; GO:0002520 immune system development; GO:0003008 system process; GO:0003014 renal system process; GO:0003094 …	GO:0005622 intracellular; GO:0005623 cell; GO:0005737 cytoplasm; GO:0005856 cytoskeleton; GO:0005903 brush border; GO:0005911 cell-cell junction; GO:0005912 adherens junction; GO:0005938 cell cortex; GO:0015629 actin cytoskeleton; GO:0016459 myosin complex; GO:0030054 cell junction; GO:0030863 cortical cytoskeleton; GO:0030864 cortical actin cytoskeleton; GO:0032437 cuticular plate; GO:0032991 ma…	GO:0000146 microfilament motor activity; GO:0003774 motor activity; GO:0003779 actin binding; GO:0003824 catalytic activity; GO:0005488 binding; GO:0005515 protein binding; GO:0005516 calmodulin binding; GO:0005543 phospholipid binding; GO:0008092 cytoskeletal protein binding; GO:0008289 lipid binding; GO:0016462 pyrophosphatase activity; GO:0016787 hydrolase activity; GO:0016817 hydrolase activi…	PF00063; PF00018	Myosin head (motor domain); SH3 domain	Z	KOG0162	Myosin class I heavy chain
O00160	770	K	Unconventional myosin-If OS=Homo sapiens OX=9606 GN=MYO1F PE=1 SV=3	MYO1F	1	0.000386167	78.043	2	VDFADSVTK(1)YDR	0.84908	1.532			cytoplasm	K10356	MYO1; myosin I	map05130 Pathogenic Escherichia coli infection		GO:0005622 intracellular; GO:0005623 cell; GO:0005856 cytoskeleton; GO:0015629 actin cytoskeleton; GO:0016459 myosin complex; GO:0016461 unconventional myosin complex; GO:0032991 macromolecular complex; GO:0043226 organelle; GO:0043228 non-membrane-bounded organelle; GO:0043229 intracellular organelle; GO:0043232 intracellular non-membrane-bounded organelle; GO:0044422 organelle part; GO:0044424 …	GO:0000166 nucleotide binding; GO:0003779 actin binding; GO:0005488 binding; GO:0005515 protein binding; GO:0005524 ATP binding; GO:0008092 cytoskeletal protein binding; GO:0008144 drug binding; GO:0017076 purine nucleotide binding; GO:0030554 adenyl nucleotide binding; GO:0032553 ribonucleotide binding; GO:0032555 purine ribonucleotide binding; GO:0032559 adenyl ribonucleotide binding; GO:003563…	PF00063	Myosin head (motor domain)	Z	KOG0162	Myosin class I heavy chain
O00161	71	K	Synaptosomal-associated protein 23 OS=Homo sapiens OX=9606 GN=SNAP23 PE=1 SV=1	SNAP23	1	3.08503e-06	108.4	2	ETEK(1)TLTELNK	0.17236	0.872	1.147	0.76	cytoplasm	K08508	SNAP23; synaptosomal-associated protein 23	map04130 SNARE interactions in vesicular transport; map04611 Platelet activation	GO:0001505 regulation of neurotransmitter levels; GO:0001775 cell activation; GO:0001821 histamine secretion; GO:0002252 immune effector process; GO:0002263 cell activation involved in immune response; GO:0002274 myeloid leukocyte activation; GO:0002275 myeloid cell activation involved in immune response; GO:0002279 mast cell activation involved in immune response; GO:0002283 neutrophil activatio…	GO:0000323 lytic vacuole; GO:0005622 intracellular; GO:0005623 cell; GO:0005634 nucleus; GO:0005654 nucleoplasm; GO:0005737 cytoplasm; GO:0005764 lysosome; GO:0005766 primary lysosome; GO:0005773 vacuole; GO:0005886 plasma membrane; GO:0005911 cell-cell junction; GO:0005912 adherens junction; GO:0005913 cell-cell adherens junction; GO:0012505 endomembrane system; GO:0012506 vesicle membrane; GO:0…	GO:0000149 SNARE binding; GO:0005484 SNAP receptor activity; GO:0005488 binding; GO:0005515 protein binding; GO:0019905 syntaxin binding;			U	KOG3065	SNAP-25 (synaptosome-associated protein) component of SNARE complex
O00161	64	K	Synaptosomal-associated protein 23 OS=Homo sapiens OX=9606 GN=SNAP23 PE=1 SV=1	SNAP23	1	1.70617e-10	114.93	2	IEEGLDQINK(1)DMR	2.2569	1.079	0.926	1.165	cytoplasm	K08508	SNAP23; synaptosomal-associated protein 23	map04130 SNARE interactions in vesicular transport; map04611 Platelet activation	GO:0001505 regulation of neurotransmitter levels; GO:0001775 cell activation; GO:0001821 histamine secretion; GO:0002252 immune effector process; GO:0002263 cell activation involved in immune response; GO:0002274 myeloid leukocyte activation; GO:0002275 myeloid cell activation involved in immune response; GO:0002279 mast cell activation involved in immune response; GO:0002283 neutrophil activatio…	GO:0000323 lytic vacuole; GO:0005622 intracellular; GO:0005623 cell; GO:0005634 nucleus; GO:0005654 nucleoplasm; GO:0005737 cytoplasm; GO:0005764 lysosome; GO:0005766 primary lysosome; GO:0005773 vacuole; GO:0005886 plasma membrane; GO:0005911 cell-cell junction; GO:0005912 adherens junction; GO:0005913 cell-cell adherens junction; GO:0012505 endomembrane system; GO:0012506 vesicle membrane; GO:0…	GO:0000149 SNARE binding; GO:0005484 SNAP receptor activity; GO:0005488 binding; GO:0005515 protein binding; GO:0019905 syntaxin binding;			U	KOG3065	SNAP-25 (synaptosome-associated protein) component of SNARE complex
O00161	97	K	Synaptosomal-associated protein 23 OS=Homo sapiens OX=9606 GN=SNAP23 PE=1 SV=1	SNAP23	0.999974	0.00376053	85.716	2	NFESGK(1)AYK	-1.8968	1.248	0.744	1.677	cytoplasm	K08508	SNAP23; synaptosomal-associated protein 23	map04130 SNARE interactions in vesicular transport; map04611 Platelet activation	GO:0001505 regulation of neurotransmitter levels; GO:0001775 cell activation; GO:0001821 histamine secretion; GO:0002252 immune effector process; GO:0002263 cell activation involved in immune response; GO:0002274 myeloid leukocyte activation; GO:0002275 myeloid cell activation involved in immune response; GO:0002279 mast cell activation involved in immune response; GO:0002283 neutrophil activatio…	GO:0000323 lytic vacuole; GO:0005622 intracellular; GO:0005623 cell; GO:0005634 nucleus; GO:0005654 nucleoplasm; GO:0005737 cytoplasm; GO:0005764 lysosome; GO:0005766 primary lysosome; GO:0005773 vacuole; GO:0005886 plasma membrane; GO:0005911 cell-cell junction; GO:0005912 adherens junction; GO:0005913 cell-cell adherens junction; GO:0012505 endomembrane system; GO:0012506 vesicle membrane; GO:0…	GO:0000149 SNARE binding; GO:0005484 SNAP receptor activity; GO:0005488 binding; GO:0005515 protein binding; GO:0019905 syntaxin binding;			U	KOG3065	SNAP-25 (synaptosome-associated protein) component of SNARE complex
O00161	49	K	Synaptosomal-associated protein 23 OS=Homo sapiens OX=9606 GN=SNAP23 PE=1 SV=1	SNAP23	1	2.59929e-35	200.06	3	TITMLDEQK(1)EQLNR	1.4568	0.88	1.14	0.772	cytoplasm	K08508	SNAP23; synaptosomal-associated protein 23	map04130 SNARE interactions in vesicular transport; map04611 Platelet activation	GO:0001505 regulation of neurotransmitter levels; GO:0001775 cell activation; GO:0001821 histamine secretion; GO:0002252 immune effector process; GO:0002263 cell activation involved in immune response; GO:0002274 myeloid leukocyte activation; GO:0002275 myeloid cell activation involved in immune response; GO:0002279 mast cell activation involved in immune response; GO:0002283 neutrophil activatio…	GO:0000323 lytic vacuole; GO:0005622 intracellular; GO:0005623 cell; GO:0005634 nucleus; GO:0005654 nucleoplasm; GO:0005737 cytoplasm; GO:0005764 lysosome; GO:0005766 primary lysosome; GO:0005773 vacuole; GO:0005886 plasma membrane; GO:0005911 cell-cell junction; GO:0005912 adherens junction; GO:0005913 cell-cell adherens junction; GO:0012505 endomembrane system; GO:0012506 vesicle membrane; GO:0…	GO:0000149 SNARE binding; GO:0005484 SNAP receptor activity; GO:0005488 binding; GO:0005515 protein binding; GO:0019905 syntaxin binding;			U	KOG3065	SNAP-25 (synaptosome-associated protein) component of SNARE complex
O00161	91	K	Synaptosomal-associated protein 23 OS=Homo sapiens OX=9606 GN=SNAP23 PE=1 SV=1	SNAP23	0.999447	0.0340142	43.272	2	TK(0.999)NFESGK(0.001)	1.8156		1.042		cytoplasm	K08508	SNAP23; synaptosomal-associated protein 23	map04130 SNARE interactions in vesicular transport; map04611 Platelet activation	GO:0001505 regulation of neurotransmitter levels; GO:0001775 cell activation; GO:0001821 histamine secretion; GO:0002252 immune effector process; GO:0002263 cell activation involved in immune response; GO:0002274 myeloid leukocyte activation; GO:0002275 myeloid cell activation involved in immune response; GO:0002279 mast cell activation involved in immune response; GO:0002283 neutrophil activatio…	GO:0000323 lytic vacuole; GO:0005622 intracellular; GO:0005623 cell; GO:0005634 nucleus; GO:0005654 nucleoplasm; GO:0005737 cytoplasm; GO:0005764 lysosome; GO:0005766 primary lysosome; GO:0005773 vacuole; GO:0005886 plasma membrane; GO:0005911 cell-cell junction; GO:0005912 adherens junction; GO:0005913 cell-cell adherens junction; GO:0012505 endomembrane system; GO:0012506 vesicle membrane; GO:0…	GO:0000149 SNARE binding; GO:0005484 SNAP receptor activity; GO:0005488 binding; GO:0005515 protein binding; GO:0019905 syntaxin binding;			U	KOG3065	SNAP-25 (synaptosome-associated protein) component of SNARE complex
O00180	316	K	Potassium channel subfamily K member 1 OS=Homo sapiens OX=9606 GN=KCNK1 PE=1 SV=1	KCNK1	1	9.91584e-87	200.17	3	EDQK(1)QNEPFVATQSSACVDGPANH	-0.16009				plasma membrane	K04912	KCNK1, K2P1.1; potassium channel subfamily K member 1		GO:0006810 transport; GO:0006811 ion transport; GO:0006812 cation transport; GO:0006813 potassium ion transport; GO:0006814 sodium ion transport; GO:0008016 regulation of heart contraction; GO:0009636 response to toxic substance; GO:0009987 cellular process; GO:0015672 monovalent inorganic cation transport; GO:0023052 signaling; GO:0030001 metal ion transport; GO:0030322 stabilization of membrane…	GO:0005622 intracellular; GO:0005623 cell; GO:0005737 cytoplasm; GO:0005768 endosome; GO:0005886 plasma membrane; GO:0005887 integral component of plasma membrane; GO:0005903 brush border; GO:0008076 voltage-gated potassium channel complex; GO:0012505 endomembrane system; GO:0016020 membrane; GO:0016021 integral component of membrane; GO:0016324 apical plasma membrane; GO:0031224 intrinsic compon…	GO:0005215 transporter activity; GO:0005216 ion channel activity; GO:0005242 inward rectifier potassium channel activity; GO:0005244 voltage-gated ion channel activity; GO:0005249 voltage-gated potassium channel activity; GO:0005261 cation channel activity; GO:0005267 potassium channel activity; GO:0005272 sodium channel activity; GO:0005488 binding; GO:0005515 protein binding; GO:0008324 cation …			P	KOG1418	Tandem pore domain K+ channel
O00186	585	K	Syntaxin-binding protein 3 OS=Homo sapiens OX=9606 GN=STXBP3 PE=1 SV=2	STXBP3	1	0.0201852	81.335	2	DK(1)VSLIKDE	0.30385	0.417	1.57	0.266	cytoplasm	K15301	STXBP3, MUNC18-3; syntaxin-binding protein 3		GO:0001775 cell activation; GO:0002252 immune effector process; GO:0002263 cell activation involved in immune response; GO:0002274 myeloid leukocyte activation; GO:0002275 myeloid cell activation involved in immune response; GO:0002283 neutrophil activation involved in immune response; GO:0002366 leukocyte activation involved in immune response; GO:0002376 immune system process; GO:0002443 leukoc…	GO:0005622 intracellular; GO:0005623 cell; GO:0005737 cytoplasm; GO:0005829 cytosol; GO:0005886 plasma membrane; GO:0012505 endomembrane system; GO:0016020 membrane; GO:0030141 secretory granule; GO:0031091 platelet alpha granule; GO:0031410 cytoplasmic vesicle; GO:0031982 vesicle; GO:0042581 specific granule; GO:0043226 organelle; GO:0043227 membrane-bounded organelle; GO:0043229 intracellular o…	GO:0000149 SNARE binding; GO:0005488 binding; GO:0005515 protein binding; GO:0019905 syntaxin binding;			U	KOG1300	Vesicle trafficking protein Sec1
O00186	590	K	Syntaxin-binding protein 3 OS=Homo sapiens OX=9606 GN=STXBP3 PE=1 SV=2	STXBP3	1	0.0169942	47.349	2	VSLIK(1)DE	-0.66001		0.982		cytoplasm	K15301	STXBP3, MUNC18-3; syntaxin-binding protein 3		GO:0001775 cell activation; GO:0002252 immune effector process; GO:0002263 cell activation involved in immune response; GO:0002274 myeloid leukocyte activation; GO:0002275 myeloid cell activation involved in immune response; GO:0002283 neutrophil activation involved in immune response; GO:0002366 leukocyte activation involved in immune response; GO:0002376 immune system process; GO:0002443 leukoc…	GO:0005622 intracellular; GO:0005623 cell; GO:0005737 cytoplasm; GO:0005829 cytosol; GO:0005886 plasma membrane; GO:0012505 endomembrane system; GO:0016020 membrane; GO:0030141 secretory granule; GO:0031091 platelet alpha granule; GO:0031410 cytoplasmic vesicle; GO:0031982 vesicle; GO:0042581 specific granule; GO:0043226 organelle; GO:0043227 membrane-bounded organelle; GO:0043229 intracellular o…	GO:0000149 SNARE binding; GO:0005488 binding; GO:0005515 protein binding; GO:0019905 syntaxin binding;			U	KOG1300	Vesicle trafficking protein Sec1
O00186	224	K	Syntaxin-binding protein 3 OS=Homo sapiens OX=9606 GN=STXBP3 PE=1 SV=2	STXBP3	0.999895	0.00372681	67.507	2	IDEK(1)SLIK	0.37669	0.663	1.339	0.495	cytoplasm	K15301	STXBP3, MUNC18-3; syntaxin-binding protein 3		GO:0001775 cell activation; GO:0002252 immune effector process; GO:0002263 cell activation involved in immune response; GO:0002274 myeloid leukocyte activation; GO:0002275 myeloid cell activation involved in immune response; GO:0002283 neutrophil activation involved in immune response; GO:0002366 leukocyte activation involved in immune response; GO:0002376 immune system process; GO:0002443 leukoc…	GO:0005622 intracellular; GO:0005623 cell; GO:0005737 cytoplasm; GO:0005829 cytosol; GO:0005886 plasma membrane; GO:0012505 endomembrane system; GO:0016020 membrane; GO:0030141 secretory granule; GO:0031091 platelet alpha granule; GO:0031410 cytoplasmic vesicle; GO:0031982 vesicle; GO:0042581 specific granule; GO:0043226 organelle; GO:0043227 membrane-bounded organelle; GO:0043229 intracellular o…	GO:0000149 SNARE binding; GO:0005488 binding; GO:0005515 protein binding; GO:0019905 syntaxin binding;			U	KOG1300	Vesicle trafficking protein Sec1
O00186	214	K	Syntaxin-binding protein 3 OS=Homo sapiens OX=9606 GN=STXBP3 PE=1 SV=2	STXBP3	0.999985	0.017018	51.43	2	K(1)LEDYYK	0.78561	0.987	1.034	0.955	cytoplasm	K15301	STXBP3, MUNC18-3; syntaxin-binding protein 3		GO:0001775 cell activation; GO:0002252 immune effector process; GO:0002263 cell activation involved in immune response; GO:0002274 myeloid leukocyte activation; GO:0002275 myeloid cell activation involved in immune response; GO:0002283 neutrophil activation involved in immune response; GO:0002366 leukocyte activation involved in immune response; GO:0002376 immune system process; GO:0002443 leukoc…	GO:0005622 intracellular; GO:0005623 cell; GO:0005737 cytoplasm; GO:0005829 cytosol; GO:0005886 plasma membrane; GO:0012505 endomembrane system; GO:0016020 membrane; GO:0030141 secretory granule; GO:0031091 platelet alpha granule; GO:0031410 cytoplasmic vesicle; GO:0031982 vesicle; GO:0042581 specific granule; GO:0043226 organelle; GO:0043227 membrane-bounded organelle; GO:0043229 intracellular o…	GO:0000149 SNARE binding; GO:0005488 binding; GO:0005515 protein binding; GO:0019905 syntaxin binding;			U	KOG1300	Vesicle trafficking protein Sec1
O00186	431	K	Syntaxin-binding protein 3 OS=Homo sapiens OX=9606 GN=STXBP3 PE=1 SV=2	STXBP3	1	6.80865e-05	58.338	3	LIQNVK(1)IENESDMIR	-0.638		0.982		cytoplasm	K15301	STXBP3, MUNC18-3; syntaxin-binding protein 3		GO:0001775 cell activation; GO:0002252 immune effector process; GO:0002263 cell activation involved in immune response; GO:0002274 myeloid leukocyte activation; GO:0002275 myeloid cell activation involved in immune response; GO:0002283 neutrophil activation involved in immune response; GO:0002366 leukocyte activation involved in immune response; GO:0002376 immune system process; GO:0002443 leukoc…	GO:0005622 intracellular; GO:0005623 cell; GO:0005737 cytoplasm; GO:0005829 cytosol; GO:0005886 plasma membrane; GO:0012505 endomembrane system; GO:0016020 membrane; GO:0030141 secretory granule; GO:0031091 platelet alpha granule; GO:0031410 cytoplasmic vesicle; GO:0031982 vesicle; GO:0042581 specific granule; GO:0043226 organelle; GO:0043227 membrane-bounded organelle; GO:0043229 intracellular o…	GO:0000149 SNARE binding; GO:0005488 binding; GO:0005515 protein binding; GO:0019905 syntaxin binding;			U	KOG1300	Vesicle trafficking protein Sec1
O00186	98	K	Syntaxin-binding protein 3 OS=Homo sapiens OX=9606 GN=STXBP3 PE=1 SV=2	STXBP3	0.852443	0.000544605	49.487	3	SVDCFLHDFASK(0.852)SENK(0.148)	0.94243	1.042			cytoplasm	K15301	STXBP3, MUNC18-3; syntaxin-binding protein 3		GO:0001775 cell activation; GO:0002252 immune effector process; GO:0002263 cell activation involved in immune response; GO:0002274 myeloid leukocyte activation; GO:0002275 myeloid cell activation involved in immune response; GO:0002283 neutrophil activation involved in immune response; GO:0002366 leukocyte activation involved in immune response; GO:0002376 immune system process; GO:0002443 leukoc…	GO:0005622 intracellular; GO:0005623 cell; GO:0005737 cytoplasm; GO:0005829 cytosol; GO:0005886 plasma membrane; GO:0012505 endomembrane system; GO:0016020 membrane; GO:0030141 secretory granule; GO:0031091 platelet alpha granule; GO:0031410 cytoplasmic vesicle; GO:0031982 vesicle; GO:0042581 specific granule; GO:0043226 organelle; GO:0043227 membrane-bounded organelle; GO:0043229 intracellular o…	GO:0000149 SNARE binding; GO:0005488 binding; GO:0005515 protein binding; GO:0019905 syntaxin binding;			U	KOG1300	Vesicle trafficking protein Sec1
O00186	382	K	Syntaxin-binding protein 3 OS=Homo sapiens OX=9606 GN=STXBP3 PE=1 SV=2	STXBP3	0.762988	8.70193e-06	57.279	3	TEQDLALGTDAEGQK(0.763)VK(0.237)	2.8141	1.042			cytoplasm	K15301	STXBP3, MUNC18-3; syntaxin-binding protein 3		GO:0001775 cell activation; GO:0002252 immune effector process; GO:0002263 cell activation involved in immune response; GO:0002274 myeloid leukocyte activation; GO:0002275 myeloid cell activation involved in immune response; GO:0002283 neutrophil activation involved in immune response; GO:0002366 leukocyte activation involved in immune response; GO:0002376 immune system process; GO:0002443 leukoc…	GO:0005622 intracellular; GO:0005623 cell; GO:0005737 cytoplasm; GO:0005829 cytosol; GO:0005886 plasma membrane; GO:0012505 endomembrane system; GO:0016020 membrane; GO:0030141 secretory granule; GO:0031091 platelet alpha granule; GO:0031410 cytoplasmic vesicle; GO:0031982 vesicle; GO:0042581 specific granule; GO:0043226 organelle; GO:0043227 membrane-bounded organelle; GO:0043229 intracellular o…	GO:0000149 SNARE binding; GO:0005488 binding; GO:0005515 protein binding; GO:0019905 syntaxin binding;			U	KOG1300	Vesicle trafficking protein Sec1
O00189	18	K	AP-4 complex subunit mu-1 OS=Homo sapiens OX=9606 GN=AP4M1 PE=1 SV=2	AP4M1	1	0.000545432	60.547	2	GDPLIYK(1)DFR	-0.90055				nucleus	K12402	AP4M1; AP-4 complex subunit mu-1	map04142 Lysosome	GO:0006605 protein targeting; GO:0006622 protein targeting to lysosome; GO:0006623 protein targeting to vacuole; GO:0006810 transport; GO:0006886 intracellular protein transport; GO:0006892 post-Golgi vesicle-mediated transport; GO:0006895 Golgi to endosome transport; GO:0006896 Golgi to vacuole transport; GO:0007034 vacuolar transport; GO:0007041 lysosomal transport; GO:0008104 protein localizat…	GO:0000139 Golgi membrane; GO:0005622 intracellular; GO:0005623 cell; GO:0005737 cytoplasm; GO:0005768 endosome; GO:0005769 early endosome; GO:0005794 Golgi apparatus; GO:0005802 trans-Golgi network; GO:0012505 endomembrane system; GO:0016020 membrane; GO:0030117 membrane coat; GO:0030119 AP-type membrane coat adaptor complex; GO:0030124 AP-4 adaptor complex; GO:0031090 organelle membrane; GO:003…	GO:0005488 binding; GO:0005515 protein binding; GO:0019904 protein domain specific binding;	PF01217	Clathrin adaptor complex small chain	U	KOG0937	Adaptor complexes medium subunit family
O00203	337	K	AP-3 complex subunit beta-1 OS=Homo sapiens OX=9606 GN=AP3B1 PE=1 SV=3	AP3B1	1	0.000567523	71.896	2	SEAGIISK(1)SLVR	0.39701	0.871	1.15	0.757	cytoplasm	K12397	AP3B; AP-3 complex subunit beta	map04142 Lysosome	GO:0000041 transition metal ion transport; GO:0002376 immune system process; GO:0002475 antigen processing and presentation via MHC class Ib; GO:0002682 regulation of immune system process; GO:0002684 positive regulation of immune system process; GO:0002694 regulation of leukocyte activation; GO:0002696 positive regulation of leukocyte activation; GO:0006605 protein targeting; GO:0006622 protein …	GO:0005622 intracellular; GO:0005623 cell; GO:0005737 cytoplasm; GO:0005794 Golgi apparatus; GO:0005802 trans-Golgi network; GO:0012505 endomembrane system; GO:0031984 organelle subcompartment; GO:0043226 organelle; GO:0043227 membrane-bounded organelle; GO:0043229 intracellular organelle; GO:0043231 intracellular membrane-bounded organelle; GO:0044422 organelle part; GO:0044424 intracellular par…	GO:0005488 binding; GO:0005515 protein binding; GO:0019899 enzyme binding; GO:0019902 phosphatase binding; GO:0019903 protein phosphatase binding; GO:0030742 GTP-dependent protein binding;			U	KOG1060	Vesicle coat complex AP-3, beta subunit
O00214	222	K	Galectin-8 OS=Homo sapiens OX=9606 GN=LGALS8 PE=1 SV=4	LGALS8	0.976357	1.04144e-13	136.06	2	SFNVDLLAGK(0.976)SK(0.024)	0.66319				cytoplasm	K06832	LGALS8; galectin-8		GO:0001667 ameboidal-type cell migration; GO:0001775 cell activation; GO:0001944 vasculature development; GO:0001945 lymph vessel development; GO:0002252 immune effector process; GO:0002263 cell activation involved in immune response; GO:0002285 lymphocyte activation involved in immune response; GO:0002312 B cell activation involved in immune response; GO:0002313 mature B cell differentiation inv…	GO:0005576 extracellular region; GO:0005615 extracellular space; GO:0005622 intracellular; GO:0005623 cell; GO:0005737 cytoplasm; GO:0005829 cytosol; GO:0044421 extracellular region part; GO:0044424 intracellular part; GO:0044444 cytoplasmic part; GO:0044464 cell part;	GO:0005102 receptor binding; GO:0005178 integrin binding; GO:0005488 binding; GO:0005515 protein binding; GO:0030246 carbohydrate binding; GO:0044877 macromolecular complex binding; GO:0050839 cell adhesion molecule binding;	PF00337	Galactoside-binding lectin	W	KOG3587	Galectin, galactose-binding lectin
O00232	147	K	26S proteasome non-ATPase regulatory subunit 12 OS=Homo sapiens OX=9606 GN=PSMD12 PE=1 SV=3	PSMD12	0.999982	0.0127652	51.872	2	LTK(1)TLATIK	0.57453	0.932			cytoplasm	K03035	PSMD12, RPN5; 26S proteasome regulatory subunit N5	map03050 Proteasome; map05169 Epstein-Barr virus infection	GO:0001775 cell activation; GO:0002252 immune effector process; GO:0002263 cell activation involved in immune response; GO:0002274 myeloid leukocyte activation; GO:0002275 myeloid cell activation involved in immune response; GO:0002283 neutrophil activation involved in immune response; GO:0002366 leukocyte activation involved in immune response; GO:0002376 immune system process; GO:0002443 leukoc…	GO:0000502 proteasome complex; GO:0005576 extracellular region; GO:0005622 intracellular; GO:0005623 cell; GO:0005634 nucleus; GO:0005654 nucleoplasm; GO:0005737 cytoplasm; GO:0005829 cytosol; GO:0005838 proteasome regulatory particle; GO:0008541 proteasome regulatory particle, lid subcomplex; GO:0012505 endomembrane system; GO:0022624 proteasome accessory complex; GO:0030141 secretory granule; G…		PF01399	PCI domain	O	KOG1498	26S proteasome regulatory complex, subunit RPN5/PSMD12
O00244	60	K	Copper transport protein ATOX1 OS=Homo sapiens OX=9606 GN=ATOX1 PE=1 SV=1	ATOX1	1	1.37919e-05	87.895	2	TGK(1)TVSYLGLE	-2.5132	1.106	0.826	1.339	extracellular	K07213	ATOX1, ATX1, copZ, golB; copper chaperone	map04978 Mineral absorption	GO:0000041 transition metal ion transport; GO:0006810 transport; GO:0006811 ion transport; GO:0006812 cation transport; GO:0006825 copper ion transport; GO:0006873 cellular ion homeostasis; GO:0006875 cellular metal ion homeostasis; GO:0006878 cellular copper ion homeostasis; GO:0006950 response to stress; GO:0006979 response to oxidative stress; GO:0009987 cellular process; GO:0015680 intracellu…	GO:0005622 intracellular; GO:0005623 cell; GO:0005737 cytoplasm; GO:0005829 cytosol; GO:0044424 intracellular part; GO:0044444 cytoplasmic part; GO:0044464 cell part;	GO:0005488 binding; GO:0005507 copper ion binding; GO:0005515 protein binding; GO:0016530 metallochaperone activity; GO:0016531 copper chaperone activity; GO:0032767 copper-dependent protein binding; GO:0043167 ion binding; GO:0043169 cation binding; GO:0046872 metal ion binding; GO:0046914 transition metal ion binding;	PF00403	Heavy-metal-associated domain	P	KOG1603	Copper chaperone
O00264	105	K	Membrane-associated progesterone receptor component 1 OS=Homo sapiens OX=9606 GN=PGRMC1 PE=1 SV=3	PGRMC1	1	0.000329316	46.358	2	K(1)FYGPEGPYGVFAGR	-0.92262		1.243		nucleus	K17278	PGRMC1_2; membrane-associated progesterone receptor component		GO:0000003 reproduction; GO:0000902 cell morphogenesis; GO:0000904 cell morphogenesis involved in differentiation; GO:0001556 oocyte maturation; GO:0001775 cell activation; GO:0002252 immune effector process; GO:0002263 cell activation involved in immune response; GO:0002274 myeloid leukocyte activation; GO:0002275 myeloid cell activation involved in immune response; GO:0002283 neutrophil activat…	GO:0000775 chromosome, centromeric region; GO:0001674 female germ cell nucleus; GO:0005576 extracellular region; GO:0005615 extracellular space; GO:0005622 intracellular; GO:0005623 cell; GO:0005634 nucleus; GO:0005694 chromosome; GO:0005737 cytoplasm; GO:0005783 endoplasmic reticulum; GO:0005819 spindle; GO:0005856 cytoskeleton; GO:0005886 plasma membrane; GO:0005887 integral component of plasma…	GO:0005488 binding; GO:0005496 steroid binding; GO:0008289 lipid binding; GO:0020037 heme binding; GO:0046906 tetrapyrrole binding; GO:0048037 cofactor binding; GO:0097159 organic cyclic compound binding; GO:1901363 heterocyclic compound binding;	PF00173	Cytochrome b5-like Heme/Steroid binding domain	S	KOG1110	Putative steroid membrane receptor Hpr6.6/25-Dx
O00299	135	K	Chloride intracellular channel protein 1 OS=Homo sapiens OX=9606 GN=CLIC1 PE=1 SV=4	CLIC1	0.996492	0.032855	42.229	2	GLLK(0.996)ALK(0.004)	0.99409		1.13		cytoplasm	K05021	CLIC1; chloride intracellular channel protein 1		GO:0006810 transport; GO:0006811 ion transport; GO:0006820 anion transport; GO:0006821 chloride transport; GO:0007154 cell communication; GO:0007165 signal transduction; GO:0009987 cellular process; GO:0015698 inorganic anion transport; GO:0023052 signaling; GO:0030278 regulation of ossification; GO:0034220 ion transmembrane transport; GO:0042391 regulation of membrane potential; GO:0045595 regul…	GO:0005576 extracellular region; GO:0005615 extracellular space; GO:0005622 intracellular; GO:0005623 cell; GO:0005634 nucleus; GO:0005635 nuclear envelope; GO:0005737 cytoplasm; GO:0005739 mitochondrion; GO:0005903 brush border; GO:0012505 endomembrane system; GO:0031967 organelle envelope; GO:0031975 envelope; GO:0031982 vesicle; GO:0043226 organelle; GO:0043227 membrane-bounded organelle; GO:0…	GO:0005215 transporter activity; GO:0005216 ion channel activity; GO:0005244 voltage-gated ion channel activity; GO:0005247 voltage-gated chloride channel activity; GO:0005253 anion channel activity; GO:0005254 chloride channel activity; GO:0008308 voltage-gated anion channel activity; GO:0008509 anion transmembrane transporter activity; GO:0015075 ion transmembrane transporter activity; GO:00151…	PF13409; PF13410	Glutathione S-transferase, N-terminal domain; Glutathione S-transferase, C-terminal domain	P	KOG1422	Intracellular Cl- channel CLIC, contains GST domain
O00299	49	K	Chloride intracellular channel protein 1 OS=Homo sapiens OX=9606 GN=CLIC1 PE=1 SV=4	CLIC1	1	1.82184e-15	144.27	2	GVTFNVTTVDTK(1)R	0.83265	0.806	1.239	0.651	cytoplasm	K05021	CLIC1; chloride intracellular channel protein 1		GO:0006810 transport; GO:0006811 ion transport; GO:0006820 anion transport; GO:0006821 chloride transport; GO:0007154 cell communication; GO:0007165 signal transduction; GO:0009987 cellular process; GO:0015698 inorganic anion transport; GO:0023052 signaling; GO:0030278 regulation of ossification; GO:0034220 ion transmembrane transport; GO:0042391 regulation of membrane potential; GO:0045595 regul…	GO:0005576 extracellular region; GO:0005615 extracellular space; GO:0005622 intracellular; GO:0005623 cell; GO:0005634 nucleus; GO:0005635 nuclear envelope; GO:0005737 cytoplasm; GO:0005739 mitochondrion; GO:0005903 brush border; GO:0012505 endomembrane system; GO:0031967 organelle envelope; GO:0031975 envelope; GO:0031982 vesicle; GO:0043226 organelle; GO:0043227 membrane-bounded organelle; GO:0…	GO:0005215 transporter activity; GO:0005216 ion channel activity; GO:0005244 voltage-gated ion channel activity; GO:0005247 voltage-gated chloride channel activity; GO:0005253 anion channel activity; GO:0005254 chloride channel activity; GO:0008308 voltage-gated anion channel activity; GO:0008509 anion transmembrane transporter activity; GO:0015075 ion transmembrane transporter activity; GO:00151…	PF13409; PF13410	Glutathione S-transferase, N-terminal domain; Glutathione S-transferase, C-terminal domain	P	KOG1422	Intracellular Cl- channel CLIC, contains GST domain
O00410	800	K	Importin-5 OS=Homo sapiens OX=9606 GN=IPO5 PE=1 SV=4	IPO5	0.999983	0.00980997	52.591	2	AK(1)LEEHFK	0.26096	0.972	1.008	0.964	cytoplasm	K20222	IPO5, KPNB3, RANBP5; importin-5		GO:0000060 protein import into nucleus, translocation; GO:0000079 regulation of cyclin-dependent protein serine/threonine kinase activity; GO:0001101 response to acid chemical; GO:0001932 regulation of protein phosphorylation; GO:0001933 negative regulation of protein phosphorylation; GO:0006469 negative regulation of protein kinase activity; GO:0006606 protein import into nucleus; GO:0006607 NLS…	GO:0005622 intracellular; GO:0005623 cell; GO:0005634 nucleus; GO:0005635 nuclear envelope; GO:0005643 nuclear pore; GO:0005730 nucleolus; GO:0005737 cytoplasm; GO:0012505 endomembrane system; GO:0016020 membrane; GO:0031090 organelle membrane; GO:0031965 nuclear membrane; GO:0031967 organelle envelope; GO:0031974 membrane-enclosed lumen; GO:0031975 envelope; GO:0031981 nuclear lumen; GO:0032991 …	GO:0004857 enzyme inhibitor activity; GO:0005048 signal sequence binding; GO:0005095 GTPase inhibitor activity; GO:0005215 transporter activity; GO:0005488 binding; GO:0005515 protein binding; GO:0008139 nuclear localization sequence binding; GO:0008536 Ran GTPase binding; GO:0008565 protein transporter activity; GO:0017016 Ras GTPase binding; GO:0019899 enzyme binding; GO:0030234 enzyme regulato…			UY	KOG2171	Karyopherin (importin) beta 3
O00410	556	K	Importin-5 OS=Homo sapiens OX=9606 GN=IPO5 PE=1 SV=4	IPO5	1	3.46854e-43	144.09	2	GK(1)TIECISLIGLAVGK	3.0455	0.7	1.46	0.479	cytoplasm	K20222	IPO5, KPNB3, RANBP5; importin-5		GO:0000060 protein import into nucleus, translocation; GO:0000079 regulation of cyclin-dependent protein serine/threonine kinase activity; GO:0001101 response to acid chemical; GO:0001932 regulation of protein phosphorylation; GO:0001933 negative regulation of protein phosphorylation; GO:0006469 negative regulation of protein kinase activity; GO:0006606 protein import into nucleus; GO:0006607 NLS…	GO:0005622 intracellular; GO:0005623 cell; GO:0005634 nucleus; GO:0005635 nuclear envelope; GO:0005643 nuclear pore; GO:0005730 nucleolus; GO:0005737 cytoplasm; GO:0012505 endomembrane system; GO:0016020 membrane; GO:0031090 organelle membrane; GO:0031965 nuclear membrane; GO:0031967 organelle envelope; GO:0031974 membrane-enclosed lumen; GO:0031975 envelope; GO:0031981 nuclear lumen; GO:0032991 …	GO:0004857 enzyme inhibitor activity; GO:0005048 signal sequence binding; GO:0005095 GTPase inhibitor activity; GO:0005215 transporter activity; GO:0005488 binding; GO:0005515 protein binding; GO:0008139 nuclear localization sequence binding; GO:0008536 Ran GTPase binding; GO:0008565 protein transporter activity; GO:0017016 Ras GTPase binding; GO:0019899 enzyme binding; GO:0030234 enzyme regulato…			UY	KOG2171	Karyopherin (importin) beta 3
O00418	341	K	Eukaryotic elongation factor 2 kinase OS=Homo sapiens OX=9606 GN=EEF2K PE=1 SV=2	EEF2K	0.999923	0.000117095	61.042	2	DAVNQNTK(1)LLQSAK	1.9858				cytoplasm,nucleus	K08292	EEF2K; elongation factor 2 kinase [EC:2.7.11.20]	map04152 AMPK signaling pathway; map04921 Oxytocin signaling pathway	GO:0001932 regulation of protein phosphorylation; GO:0002931 response to ischemia; GO:0006412 translation; GO:0006414 translational elongation; GO:0006464 cellular protein modification process; GO:0006468 protein phosphorylation; GO:0006518 peptide metabolic process; GO:0006793 phosphorus metabolic process; GO:0006796 phosphate-containing compound metabolic process; GO:0006807 nitrogen compound m…	GO:0005622 intracellular; GO:0005623 cell; GO:0005737 cytoplasm; GO:0005829 cytosol; GO:0014069 postsynaptic density; GO:0030425 dendrite; GO:0032279 asymmetric synapse; GO:0036477 somatodendritic compartment; GO:0042995 cell projection; GO:0043005 neuron projection; GO:0043197 dendritic spine; GO:0043226 organelle; GO:0044309 neuron spine; GO:0044424 intracellular part; GO:0044444 cytoplasmic pa…	GO:0003676 nucleic acid binding; GO:0003723 RNA binding; GO:0003824 catalytic activity; GO:0004672 protein kinase activity; GO:0004674 protein serine/threonine kinase activity; GO:0004683 calmodulin-dependent protein kinase activity; GO:0004686 elongation factor-2 kinase activity; GO:0005488 binding; GO:0005515 protein binding; GO:0005516 calmodulin binding; GO:0008135 translation factor activity…
O00418	603	K	Eukaryotic elongation factor 2 kinase OS=Homo sapiens OX=9606 GN=EEF2K PE=1 SV=2	EEF2K	1	2.88731e-05	63.766	2	GFDYLLK(1)AAEAGDR	2.5368				cytoplasm,nucleus	K08292	EEF2K; elongation factor 2 kinase [EC:2.7.11.20]	map04152 AMPK signaling pathway; map04921 Oxytocin signaling pathway	GO:0001932 regulation of protein phosphorylation; GO:0002931 response to ischemia; GO:0006412 translation; GO:0006414 translational elongation; GO:0006464 cellular protein modification process; GO:0006468 protein phosphorylation; GO:0006518 peptide metabolic process; GO:0006793 phosphorus metabolic process; GO:0006796 phosphate-containing compound metabolic process; GO:0006807 nitrogen compound m…	GO:0005622 intracellular; GO:0005623 cell; GO:0005737 cytoplasm; GO:0005829 cytosol; GO:0014069 postsynaptic density; GO:0030425 dendrite; GO:0032279 asymmetric synapse; GO:0036477 somatodendritic compartment; GO:0042995 cell projection; GO:0043005 neuron projection; GO:0043197 dendritic spine; GO:0043226 organelle; GO:0044309 neuron spine; GO:0044424 intracellular part; GO:0044444 cytoplasmic pa…	GO:0003676 nucleic acid binding; GO:0003723 RNA binding; GO:0003824 catalytic activity; GO:0004672 protein kinase activity; GO:0004674 protein serine/threonine kinase activity; GO:0004683 calmodulin-dependent protein kinase activity; GO:0004686 elongation factor-2 kinase activity; GO:0005488 binding; GO:0005515 protein binding; GO:0005516 calmodulin binding; GO:0008135 translation factor activity…
O00418	485	K	Eukaryotic elongation factor 2 kinase OS=Homo sapiens OX=9606 GN=EEF2K PE=1 SV=2	EEF2K	1	1.69936e-05	46.358	2	VCVEK(1)WNLLNSSR	2.1754				cytoplasm,nucleus	K08292	EEF2K; elongation factor 2 kinase [EC:2.7.11.20]	map04152 AMPK signaling pathway; map04921 Oxytocin signaling pathway	GO:0001932 regulation of protein phosphorylation; GO:0002931 response to ischemia; GO:0006412 translation; GO:0006414 translational elongation; GO:0006464 cellular protein modification process; GO:0006468 protein phosphorylation; GO:0006518 peptide metabolic process; GO:0006793 phosphorus metabolic process; GO:0006796 phosphate-containing compound metabolic process; GO:0006807 nitrogen compound m…	GO:0005622 intracellular; GO:0005623 cell; GO:0005737 cytoplasm; GO:0005829 cytosol; GO:0014069 postsynaptic density; GO:0030425 dendrite; GO:0032279 asymmetric synapse; GO:0036477 somatodendritic compartment; GO:0042995 cell projection; GO:0043005 neuron projection; GO:0043197 dendritic spine; GO:0043226 organelle; GO:0044309 neuron spine; GO:0044424 intracellular part; GO:0044444 cytoplasmic pa…	GO:0003676 nucleic acid binding; GO:0003723 RNA binding; GO:0003824 catalytic activity; GO:0004672 protein kinase activity; GO:0004674 protein serine/threonine kinase activity; GO:0004683 calmodulin-dependent protein kinase activity; GO:0004686 elongation factor-2 kinase activity; GO:0005488 binding; GO:0005515 protein binding; GO:0005516 calmodulin binding; GO:0008135 translation factor activity…
O00422	74	K	Histone deacetylase complex subunit SAP18 OS=Homo sapiens OX=9606 GN=SAP18 PE=1 SV=1	SAP18	1	1.55915e-05	93.162	2	ELTSLVK(1)EVYPEAR	0.7584	0.729	1.444	0.505	nucleus	K14324	SAP18; histone deacetylase complex subunit SAP18	map03013 RNA transport; map03015 mRNA surveillance pathway	GO:0000381 regulation of alternative mRNA splicing, via spliceosome; GO:0006325 chromatin organization; GO:0006355 regulation of transcription, DNA-templated; GO:0006357 regulation of transcription from RNA polymerase II promoter; GO:0006464 cellular protein modification process; GO:0006476 protein deacetylation; GO:0006807 nitrogen compound metabolic process; GO:0006996 organelle organization; G…	GO:0000118 histone deacetylase complex; GO:0005622 intracellular; GO:0005623 cell; GO:0005634 nucleus; GO:0005654 nucleoplasm; GO:0005667 transcription factor complex; GO:0005737 cytoplasm; GO:0005829 cytosol; GO:0016604 nuclear body; GO:0016607 nuclear speck; GO:0031974 membrane-enclosed lumen; GO:0031981 nuclear lumen; GO:0032991 macromolecular complex; GO:0043226 organelle; GO:0043227 membrane…	GO:0003712 transcription cofactor activity; GO:0003714 transcription corepressor activity; GO:0003824 catalytic activity; GO:0004407 histone deacetylase activity; GO:0016787 hydrolase activity; GO:0016810 hydrolase activity, acting on carbon-nitrogen (but not peptide) bonds; GO:0016811 hydrolase activity, acting on carbon-nitrogen (but not peptide) bonds, in linear amides; GO:0019213 deacetylase …			K	KOG3391	Transcriptional co-repressor component
O00429	238	K	Dynamin-1-like protein OS=Homo sapiens OX=9606 GN=DNM1L PE=1 SV=2	DNM1L	1	0.000230294	64.064	2	VIPVK(1)LGIIGVVNR	2.8934	0.926			cytoplasm	K17065	DNM1L; dynamin 1-like protein [EC:3.6.5.5]	map04214 Apoptosis - fly; map04217 Necroptosis; map04621 NOD-like receptor signaling pathway; map04668 TNF signaling pathway	GO:0000266 mitochondrial fission; GO:0001836 release of cytochrome c from mitochondria; GO:0002791 regulation of peptide secretion; GO:0002793 positive regulation of peptide secretion; GO:0003373 dynamin family protein polymerization involved in membrane fission; GO:0003374 dynamin family protein polymerization involved in mitochondrial fission; GO:0006915 apoptotic process; GO:0006996 organelle …	GO:0005622 intracellular; GO:0005623 cell; GO:0005737 cytoplasm; GO:0005739 mitochondrion; GO:0005740 mitochondrial envelope; GO:0005741 mitochondrial outer membrane; GO:0005777 peroxisome; GO:0005783 endoplasmic reticulum; GO:0005789 endoplasmic reticulum membrane; GO:0005794 Golgi apparatus; GO:0005829 cytosol; GO:0005856 cytoskeleton; GO:0005874 microtubule; GO:0012505 endomembrane system; GO:…	GO:0003824 catalytic activity; GO:0003924 GTPase activity; GO:0005096 GTPase activator activity; GO:0005488 binding; GO:0005515 protein binding; GO:0008017 microtubule binding; GO:0008047 enzyme activator activity; GO:0008092 cytoskeletal protein binding; GO:0015631 tubulin binding; GO:0016462 pyrophosphatase activity; GO:0016787 hydrolase activity; GO:0016817 hydrolase activity, acting on acid a…	PF00350	Dynamin family	U	KOG0446	Vacuolar sorting protein VPS1, dynamin, and related proteins
O00443	889	K	Phosphatidylinositol 4-phosphate 3-kinase C2 domain-containing subunit alpha OS=Homo sapiens OX=9606 GN=PIK3C2A PE=1 SV=2	PIK3C2A	0.947281	0.00260789	48.785	2	DSSLGLSK(0.947)EDK(0.053)	-0.61096	0.737			cytoplasm	K00923	PIK3C2; phosphatidylinositol-4-phosphate 3-kinase [EC:2.7.1.154]	map00562 Inositol phosphate metabolism; map01100 Metabolic pathways; map04070 Phosphatidylinositol signaling system	GO:0003008 system process; GO:0003012 muscle system process; GO:0003013 circulatory system process; GO:0003018 vascular process in circulatory system; GO:0006629 lipid metabolic process; GO:0006644 phospholipid metabolic process; GO:0006650 glycerophospholipid metabolic process; GO:0006661 phosphatidylinositol biosynthetic process; GO:0006793 phosphorus metabolic process; GO:0006796 phosphate-con…	GO:0005622 intracellular; GO:0005623 cell; GO:0005634 nucleus; GO:0005737 cytoplasm; GO:0005829 cytosol; GO:0005886 plasma membrane; GO:0005942 phosphatidylinositol 3-kinase complex; GO:0016020 membrane; GO:0019898 extrinsic component of membrane; GO:0031982 vesicle; GO:0032991 macromolecular complex; GO:0043226 organelle; GO:0043227 membrane-bounded organelle; GO:0043229 intracellular organelle;…	GO:0003824 catalytic activity; GO:0016301 kinase activity; GO:0016303 1-phosphatidylinositol-3-kinase activity; GO:0016307 phosphatidylinositol phosphate kinase activity; GO:0016740 transferase activity; GO:0016772 transferase activity, transferring phosphorus-containing groups; GO:0016773 phosphotransferase activity, alcohol group as acceptor; GO:0035004 phosphatidylinositol 3-kinase activity; G…	PF00792; PF00787; PF00168	Phosphoinositide 3-kinase C2; PX domain; C2 domain	H	KOG0905	Phosphoinositide 3-kinase
O00443	229	K	Phosphatidylinositol 4-phosphate 3-kinase C2 domain-containing subunit alpha OS=Homo sapiens OX=9606 GN=PIK3C2A PE=1 SV=2	PIK3C2A	0.999999	9.58589e-07	63.908	2	LFDK(1)IASTSEFLK	3.9515	0.737			cytoplasm	K00923	PIK3C2; phosphatidylinositol-4-phosphate 3-kinase [EC:2.7.1.154]	map00562 Inositol phosphate metabolism; map01100 Metabolic pathways; map04070 Phosphatidylinositol signaling system	GO:0003008 system process; GO:0003012 muscle system process; GO:0003013 circulatory system process; GO:0003018 vascular process in circulatory system; GO:0006629 lipid metabolic process; GO:0006644 phospholipid metabolic process; GO:0006650 glycerophospholipid metabolic process; GO:0006661 phosphatidylinositol biosynthetic process; GO:0006793 phosphorus metabolic process; GO:0006796 phosphate-con…	GO:0005622 intracellular; GO:0005623 cell; GO:0005634 nucleus; GO:0005737 cytoplasm; GO:0005829 cytosol; GO:0005886 plasma membrane; GO:0005942 phosphatidylinositol 3-kinase complex; GO:0016020 membrane; GO:0019898 extrinsic component of membrane; GO:0031982 vesicle; GO:0032991 macromolecular complex; GO:0043226 organelle; GO:0043227 membrane-bounded organelle; GO:0043229 intracellular organelle;…	GO:0003824 catalytic activity; GO:0016301 kinase activity; GO:0016303 1-phosphatidylinositol-3-kinase activity; GO:0016307 phosphatidylinositol phosphate kinase activity; GO:0016740 transferase activity; GO:0016772 transferase activity, transferring phosphorus-containing groups; GO:0016773 phosphotransferase activity, alcohol group as acceptor; GO:0035004 phosphatidylinositol 3-kinase activity; G…	PF00792; PF00787; PF00168	Phosphoinositide 3-kinase C2; PX domain; C2 domain	H	KOG0905	Phosphoinositide 3-kinase
O00443	1062	K	Phosphatidylinositol 4-phosphate 3-kinase C2 domain-containing subunit alpha OS=Homo sapiens OX=9606 GN=PIK3C2A PE=1 SV=2	PIK3C2A	1	8.73602e-06	71.219	2	LVQLLGGVAEK(1)VR	0.040621	0.737			cytoplasm	K00923	PIK3C2; phosphatidylinositol-4-phosphate 3-kinase [EC:2.7.1.154]	map00562 Inositol phosphate metabolism; map01100 Metabolic pathways; map04070 Phosphatidylinositol signaling system	GO:0003008 system process; GO:0003012 muscle system process; GO:0003013 circulatory system process; GO:0003018 vascular process in circulatory system; GO:0006629 lipid metabolic process; GO:0006644 phospholipid metabolic process; GO:0006650 glycerophospholipid metabolic process; GO:0006661 phosphatidylinositol biosynthetic process; GO:0006793 phosphorus metabolic process; GO:0006796 phosphate-con…	GO:0005622 intracellular; GO:0005623 cell; GO:0005634 nucleus; GO:0005737 cytoplasm; GO:0005829 cytosol; GO:0005886 plasma membrane; GO:0005942 phosphatidylinositol 3-kinase complex; GO:0016020 membrane; GO:0019898 extrinsic component of membrane; GO:0031982 vesicle; GO:0032991 macromolecular complex; GO:0043226 organelle; GO:0043227 membrane-bounded organelle; GO:0043229 intracellular organelle;…	GO:0003824 catalytic activity; GO:0016301 kinase activity; GO:0016303 1-phosphatidylinositol-3-kinase activity; GO:0016307 phosphatidylinositol phosphate kinase activity; GO:0016740 transferase activity; GO:0016772 transferase activity, transferring phosphorus-containing groups; GO:0016773 phosphotransferase activity, alcohol group as acceptor; GO:0035004 phosphatidylinositol 3-kinase activity; G…	PF00792; PF00787; PF00168	Phosphoinositide 3-kinase C2; PX domain; C2 domain	H	KOG0905	Phosphoinositide 3-kinase
O00443	613	K	Phosphatidylinositol 4-phosphate 3-kinase C2 domain-containing subunit alpha OS=Homo sapiens OX=9606 GN=PIK3C2A PE=1 SV=2	PIK3C2A	1	2.25199e-05	57.042	3	SK(1)TADVTSLFGGEDTSR	2.1132	0.737			cytoplasm	K00923	PIK3C2; phosphatidylinositol-4-phosphate 3-kinase [EC:2.7.1.154]	map00562 Inositol phosphate metabolism; map01100 Metabolic pathways; map04070 Phosphatidylinositol signaling system	GO:0003008 system process; GO:0003012 muscle system process; GO:0003013 circulatory system process; GO:0003018 vascular process in circulatory system; GO:0006629 lipid metabolic process; GO:0006644 phospholipid metabolic process; GO:0006650 glycerophospholipid metabolic process; GO:0006661 phosphatidylinositol biosynthetic process; GO:0006793 phosphorus metabolic process; GO:0006796 phosphate-con…	GO:0005622 intracellular; GO:0005623 cell; GO:0005634 nucleus; GO:0005737 cytoplasm; GO:0005829 cytosol; GO:0005886 plasma membrane; GO:0005942 phosphatidylinositol 3-kinase complex; GO:0016020 membrane; GO:0019898 extrinsic component of membrane; GO:0031982 vesicle; GO:0032991 macromolecular complex; GO:0043226 organelle; GO:0043227 membrane-bounded organelle; GO:0043229 intracellular organelle;…	GO:0003824 catalytic activity; GO:0016301 kinase activity; GO:0016303 1-phosphatidylinositol-3-kinase activity; GO:0016307 phosphatidylinositol phosphate kinase activity; GO:0016740 transferase activity; GO:0016772 transferase activity, transferring phosphorus-containing groups; GO:0016773 phosphotransferase activity, alcohol group as acceptor; GO:0035004 phosphatidylinositol 3-kinase activity; G…	PF00792; PF00787; PF00168	Phosphoinositide 3-kinase C2; PX domain; C2 domain	H	KOG0905	Phosphoinositide 3-kinase
O00478	307	K	Butyrophilin subfamily 3 member A3 OS=Homo sapiens OX=9606 GN=BTN3A3 PE=1 SV=1	BTN3A3	1	0.00816585	81.642	2	EK(1)LQEELK	0.20093	1.178	0.828	1.423	plasma membrane	K06712	BTN, CD277; butyrophilin		GO:0001775 cell activation; GO:0001816 cytokine production; GO:0002250 adaptive immune response; GO:0002252 immune effector process; GO:0002253 activation of immune response; GO:0002376 immune system process; GO:0002429 immune response-activating cell surface receptor signaling pathway; GO:0002443 leukocyte mediated immunity; GO:0002449 lymphocyte mediated immunity; GO:0002456 T cell mediated imm…	GO:0005623 cell; GO:0005886 plasma membrane; GO:0016020 membrane; GO:0044464 cell part; GO:0071944 cell periphery;		PF07686	Immunoglobulin V-set domain
Q9UBW5	145	K	Bridging integrator 2 OS=Homo sapiens OX=9606 GN=BIN2 PE=1 SV=3	BIN2	1	0.00497297	46.033	2	K(1)LVDYDSAR	0.8779	1.055			nucleus	K20119	BIN2; bridging integrator 2		GO:0001775 cell activation; GO:0002252 immune effector process; GO:0002263 cell activation involved in immune response; GO:0002274 myeloid leukocyte activation; GO:0002275 myeloid cell activation involved in immune response; GO:0002283 neutrophil activation involved in immune response; GO:0002366 leukocyte activation involved in immune response; GO:0002376 immune system process; GO:0002443 leukoc…	GO:0002102 podosome; GO:0005576 extracellular region; GO:0005622 intracellular; GO:0005623 cell; GO:0005737 cytoplasm; GO:0005856 cytoskeleton; GO:0012505 endomembrane system; GO:0015629 actin cytoskeleton; GO:0030141 secretory granule; GO:0031410 cytoplasmic vesicle; GO:0031974 membrane-enclosed lumen; GO:0031982 vesicle; GO:0031983 vesicle lumen; GO:0032991 macromolecular complex; GO:0034774 se…	GO:0005488 binding; GO:0005543 phospholipid binding; GO:0008289 lipid binding; GO:0043167 ion binding; GO:0043168 anion binding;	PF03114	BAR domain	U	KOG3771	Amphiphysin
O00534	551	K	von Willebrand factor A domain-containing protein 5A OS=Homo sapiens OX=9606 GN=VWA5A PE=1 SV=2	VWA5A	0.999837	0.00380912	44.57	2	LAAK(1)SLLQTK	0.39832		0.779		nucleus					GO:0005622 intracellular; GO:0005623 cell; GO:0005634 nucleus; GO:0005654 nucleoplasm; GO:0031974 membrane-enclosed lumen; GO:0031981 nuclear lumen; GO:0043226 organelle; GO:0043227 membrane-bounded organelle; GO:0043229 intracellular organelle; GO:0043231 intracellular membrane-bounded organelle; GO:0043233 organelle lumen; GO:0044422 organelle part; GO:0044424 intracellular part; GO:0044428 nuc…		PF13768	von Willebrand factor type A domain
O00541	81	K	Pescadillo homolog OS=Homo sapiens OX=9606 GN=PES1 PE=1 SV=1	PES1	1	0.00549634	50.834	3	FLLHEPIVNK(1)FR	0.035698	0.679			cytoplasm,nucleus	K14843	PES1, NOP7; pescadillo		GO:0000460 maturation of 5.8S rRNA; GO:0000463 maturation of LSU-rRNA from tricistronic rRNA transcript (SSU-rRNA, 5.8S rRNA, LSU-rRNA); GO:0000466 maturation of 5.8S rRNA from tricistronic rRNA transcript (SSU-rRNA, 5.8S rRNA, LSU-rRNA); GO:0000470 maturation of LSU-rRNA; GO:0006139 nucleobase-containing compound metabolic process; GO:0006364 rRNA processing; GO:0006396 RNA processing; GO:000672…	GO:0000793 condensed chromosome; GO:0005622 intracellular; GO:0005623 cell; GO:0005634 nucleus; GO:0005654 nucleoplasm; GO:0005694 chromosome; GO:0005730 nucleolus; GO:0005737 cytoplasm; GO:0005829 cytosol; GO:0030684 preribosome; GO:0030686 90S preribosome; GO:0030687 preribosome, large subunit precursor; GO:0031974 membrane-enclosed lumen; GO:0031981 nuclear lumen; GO:0032991 macromolecular com…	GO:0003676 nucleic acid binding; GO:0003723 RNA binding; GO:0005488 binding; GO:0097159 organic cyclic compound binding; GO:1901363 heterocyclic compound binding;			A	KOG2481	Protein required for normal rRNA processing
O00560	185	K	Syntenin-1 OS=Homo sapiens OX=9606 GN=SDCBP PE=1 SV=1	SDCBP	1	0.00115397	40.861	2	QAFGEK(1)ITMTIR	0.99333	0.752	1.972	0.381	cytoskeleton	K17254	SDCBP; syntenin-1		GO:0001558 regulation of cell growth; GO:0001775 cell activation; GO:0001932 regulation of protein phosphorylation; GO:0001934 positive regulation of protein phosphorylation; GO:0002090 regulation of receptor internalization; GO:0002091 negative regulation of receptor internalization; GO:0002252 immune effector process; GO:0002263 cell activation involved in immune response; GO:0002274 myeloid le…	GO:0000323 lytic vacuole; GO:0005576 extracellular region; GO:0005615 extracellular space; GO:0005622 intracellular; GO:0005623 cell; GO:0005634 nucleus; GO:0005635 nuclear envelope; GO:0005654 nucleoplasm; GO:0005737 cytoplasm; GO:0005764 lysosome; GO:0005766 primary lysosome; GO:0005773 vacuole; GO:0005775 vacuolar lumen; GO:0005829 cytosol; GO:0005856 cytoskeleton; GO:0005886 plasma membrane; …	GO:0001664 G-protein coupled receptor binding; GO:0005102 receptor binding; GO:0005109 frizzled binding; GO:0005126 cytokine receptor binding; GO:0005137 interleukin-5 receptor binding; GO:0005488 binding; GO:0005515 protein binding; GO:0005543 phospholipid binding; GO:0005546 phosphatidylinositol-4,5-bisphosphate binding; GO:0008022 protein C-terminus binding; GO:0008092 cytoskeletal protein bin…	PF00595	PDZ domain (Also known as DHR or GLGF)	T	KOG0849	Transcription factor PRD and related proteins, contain PAX and HOX domains
O00560	11	K	Syntenin-1 OS=Homo sapiens OX=9606 GN=SDCBP PE=1 SV=1	SDCBP	0.973918	0.000165073	48.822	2	SLYPSLEDLK(0.974)VDK(0.026)	2.9172	0.483	3.388	0.143	cytoskeleton	K17254	SDCBP; syntenin-1		GO:0001558 regulation of cell growth; GO:0001775 cell activation; GO:0001932 regulation of protein phosphorylation; GO:0001934 positive regulation of protein phosphorylation; GO:0002090 regulation of receptor internalization; GO:0002091 negative regulation of receptor internalization; GO:0002252 immune effector process; GO:0002263 cell activation involved in immune response; GO:0002274 myeloid le…	GO:0000323 lytic vacuole; GO:0005576 extracellular region; GO:0005615 extracellular space; GO:0005622 intracellular; GO:0005623 cell; GO:0005634 nucleus; GO:0005635 nuclear envelope; GO:0005654 nucleoplasm; GO:0005737 cytoplasm; GO:0005764 lysosome; GO:0005766 primary lysosome; GO:0005773 vacuole; GO:0005775 vacuolar lumen; GO:0005829 cytosol; GO:0005856 cytoskeleton; GO:0005886 plasma membrane; …	GO:0001664 G-protein coupled receptor binding; GO:0005102 receptor binding; GO:0005109 frizzled binding; GO:0005126 cytokine receptor binding; GO:0005137 interleukin-5 receptor binding; GO:0005488 binding; GO:0005515 protein binding; GO:0005543 phospholipid binding; GO:0005546 phosphatidylinositol-4,5-bisphosphate binding; GO:0008022 protein C-terminus binding; GO:0008092 cytoskeletal protein bin…	PF00595	PDZ domain (Also known as DHR or GLGF)	T	KOG0849	Transcription factor PRD and related proteins, contain PAX and HOX domains
O00560	179	K	Syntenin-1 OS=Homo sapiens OX=9606 GN=SDCBP PE=1 SV=1	SDCBP	0.999974	0.00636247	50.834	2	VLK(1)QAFGEK	1.1694	0.562			cytoskeleton	K17254	SDCBP; syntenin-1		GO:0001558 regulation of cell growth; GO:0001775 cell activation; GO:0001932 regulation of protein phosphorylation; GO:0001934 positive regulation of protein phosphorylation; GO:0002090 regulation of receptor internalization; GO:0002091 negative regulation of receptor internalization; GO:0002252 immune effector process; GO:0002263 cell activation involved in immune response; GO:0002274 myeloid le…	GO:0000323 lytic vacuole; GO:0005576 extracellular region; GO:0005615 extracellular space; GO:0005622 intracellular; GO:0005623 cell; GO:0005634 nucleus; GO:0005635 nuclear envelope; GO:0005654 nucleoplasm; GO:0005737 cytoplasm; GO:0005764 lysosome; GO:0005766 primary lysosome; GO:0005773 vacuole; GO:0005775 vacuolar lumen; GO:0005829 cytosol; GO:0005856 cytoskeleton; GO:0005886 plasma membrane; …	GO:0001664 G-protein coupled receptor binding; GO:0005102 receptor binding; GO:0005109 frizzled binding; GO:0005126 cytokine receptor binding; GO:0005137 interleukin-5 receptor binding; GO:0005488 binding; GO:0005515 protein binding; GO:0005543 phospholipid binding; GO:0005546 phosphatidylinositol-4,5-bisphosphate binding; GO:0008022 protein C-terminus binding; GO:0008092 cytoskeletal protein bin…	PF00595	PDZ domain (Also known as DHR or GLGF)	T	KOG0849	Transcription factor PRD and related proteins, contain PAX and HOX domains
O00567	242	K	Nucleolar protein 56 OS=Homo sapiens OX=9606 GN=NOP56 PE=1 SV=4	NOP56	1	0.00446409	53.517	2	AK(1)AILDASR	1.0315	0.85			nucleus	K14564	NOP56; nucleolar protein 56	map03008 Ribosome biogenesis in eukaryotes	GO:0000154 rRNA modification; GO:0006139 nucleobase-containing compound metabolic process; GO:0006364 rRNA processing; GO:0006396 RNA processing; GO:0006725 cellular aromatic compound metabolic process; GO:0006807 nitrogen compound metabolic process; GO:0008152 metabolic process; GO:0009451 RNA modification; GO:0009987 cellular process; GO:0010467 gene expression; GO:0016070 RNA metabolic process…	GO:0001650 fibrillar center; GO:0005622 intracellular; GO:0005623 cell; GO:0005634 nucleus; GO:0005654 nucleoplasm; GO:0005730 nucleolus; GO:0005732 small nucleolar ribonucleoprotein complex; GO:0030684 preribosome; GO:0031428 box C/D snoRNP complex; GO:0031974 membrane-enclosed lumen; GO:0031981 nuclear lumen; GO:0032040 small-subunit processome; GO:0032991 macromolecular complex; GO:0043226 org…	GO:0003676 nucleic acid binding; GO:0003723 RNA binding; GO:0005488 binding; GO:0005515 protein binding; GO:0019899 enzyme binding; GO:0030515 snoRNA binding; GO:0097159 organic cyclic compound binding; GO:1901363 heterocyclic compound binding; GO:1990226 histone methyltransferase binding;	PF08156	NOP5NT (NUC127) domain	AJ	KOG2573	Ribosome biogenesis protein - Nop56p/Sik1p
O00567	227	K	Nucleolar protein 56 OS=Homo sapiens OX=9606 GN=NOP56 PE=1 SV=4	NOP56	0.950874	0.0252552	44.82	2	ELNEDK(0.951)LEK(0.049)	-0.055377	0.85			nucleus	K14564	NOP56; nucleolar protein 56	map03008 Ribosome biogenesis in eukaryotes	GO:0000154 rRNA modification; GO:0006139 nucleobase-containing compound metabolic process; GO:0006364 rRNA processing; GO:0006396 RNA processing; GO:0006725 cellular aromatic compound metabolic process; GO:0006807 nitrogen compound metabolic process; GO:0008152 metabolic process; GO:0009451 RNA modification; GO:0009987 cellular process; GO:0010467 gene expression; GO:0016070 RNA metabolic process…	GO:0001650 fibrillar center; GO:0005622 intracellular; GO:0005623 cell; GO:0005634 nucleus; GO:0005654 nucleoplasm; GO:0005730 nucleolus; GO:0005732 small nucleolar ribonucleoprotein complex; GO:0030684 preribosome; GO:0031428 box C/D snoRNP complex; GO:0031974 membrane-enclosed lumen; GO:0031981 nuclear lumen; GO:0032040 small-subunit processome; GO:0032991 macromolecular complex; GO:0043226 org…	GO:0003676 nucleic acid binding; GO:0003723 RNA binding; GO:0005488 binding; GO:0005515 protein binding; GO:0019899 enzyme binding; GO:0030515 snoRNA binding; GO:0097159 organic cyclic compound binding; GO:1901363 heterocyclic compound binding; GO:1990226 histone methyltransferase binding;	PF08156	NOP5NT (NUC127) domain	AJ	KOG2573	Ribosome biogenesis protein - Nop56p/Sik1p
O00567	396	K	Nucleolar protein 56 OS=Homo sapiens OX=9606 GN=NOP56 PE=1 SV=4	NOP56	1	0.000754625	50.314	3	IDCFSEVPTSVFGEK(1)LR	0.25574	0.85			nucleus	K14564	NOP56; nucleolar protein 56	map03008 Ribosome biogenesis in eukaryotes	GO:0000154 rRNA modification; GO:0006139 nucleobase-containing compound metabolic process; GO:0006364 rRNA processing; GO:0006396 RNA processing; GO:0006725 cellular aromatic compound metabolic process; GO:0006807 nitrogen compound metabolic process; GO:0008152 metabolic process; GO:0009451 RNA modification; GO:0009987 cellular process; GO:0010467 gene expression; GO:0016070 RNA metabolic process…	GO:0001650 fibrillar center; GO:0005622 intracellular; GO:0005623 cell; GO:0005634 nucleus; GO:0005654 nucleoplasm; GO:0005730 nucleolus; GO:0005732 small nucleolar ribonucleoprotein complex; GO:0030684 preribosome; GO:0031428 box C/D snoRNP complex; GO:0031974 membrane-enclosed lumen; GO:0031981 nuclear lumen; GO:0032040 small-subunit processome; GO:0032991 macromolecular complex; GO:0043226 org…	GO:0003676 nucleic acid binding; GO:0003723 RNA binding; GO:0005488 binding; GO:0005515 protein binding; GO:0019899 enzyme binding; GO:0030515 snoRNA binding; GO:0097159 organic cyclic compound binding; GO:1901363 heterocyclic compound binding; GO:1990226 histone methyltransferase binding;	PF08156	NOP5NT (NUC127) domain	AJ	KOG2573	Ribosome biogenesis protein - Nop56p/Sik1p
O00567	134	K	Nucleolar protein 56 OS=Homo sapiens OX=9606 GN=NOP56 PE=1 SV=4	NOP56	0.999425	1.6942e-05	44.571	3	LHFHNLVK(0.999)GLTDLSACK(0.001)	1.6905	0.85			nucleus	K14564	NOP56; nucleolar protein 56	map03008 Ribosome biogenesis in eukaryotes	GO:0000154 rRNA modification; GO:0006139 nucleobase-containing compound metabolic process; GO:0006364 rRNA processing; GO:0006396 RNA processing; GO:0006725 cellular aromatic compound metabolic process; GO:0006807 nitrogen compound metabolic process; GO:0008152 metabolic process; GO:0009451 RNA modification; GO:0009987 cellular process; GO:0010467 gene expression; GO:0016070 RNA metabolic process…	GO:0001650 fibrillar center; GO:0005622 intracellular; GO:0005623 cell; GO:0005634 nucleus; GO:0005654 nucleoplasm; GO:0005730 nucleolus; GO:0005732 small nucleolar ribonucleoprotein complex; GO:0030684 preribosome; GO:0031428 box C/D snoRNP complex; GO:0031974 membrane-enclosed lumen; GO:0031981 nuclear lumen; GO:0032040 small-subunit processome; GO:0032991 macromolecular complex; GO:0043226 org…	GO:0003676 nucleic acid binding; GO:0003723 RNA binding; GO:0005488 binding; GO:0005515 protein binding; GO:0019899 enzyme binding; GO:0030515 snoRNA binding; GO:0097159 organic cyclic compound binding; GO:1901363 heterocyclic compound binding; GO:1990226 histone methyltransferase binding;	PF08156	NOP5NT (NUC127) domain	AJ	KOG2573	Ribosome biogenesis protein - Nop56p/Sik1p
O00567	87	K	Nucleolar protein 56 OS=Homo sapiens OX=9606 GN=NOP56 PE=1 SV=4	NOP56	0.952779	0.000397925	83.438	2	LLLETHLPSK(0.953)K(0.047)	0.98908	1.292	0.574	2.251	nucleus	K14564	NOP56; nucleolar protein 56	map03008 Ribosome biogenesis in eukaryotes	GO:0000154 rRNA modification; GO:0006139 nucleobase-containing compound metabolic process; GO:0006364 rRNA processing; GO:0006396 RNA processing; GO:0006725 cellular aromatic compound metabolic process; GO:0006807 nitrogen compound metabolic process; GO:0008152 metabolic process; GO:0009451 RNA modification; GO:0009987 cellular process; GO:0010467 gene expression; GO:0016070 RNA metabolic process…	GO:0001650 fibrillar center; GO:0005622 intracellular; GO:0005623 cell; GO:0005634 nucleus; GO:0005654 nucleoplasm; GO:0005730 nucleolus; GO:0005732 small nucleolar ribonucleoprotein complex; GO:0030684 preribosome; GO:0031428 box C/D snoRNP complex; GO:0031974 membrane-enclosed lumen; GO:0031981 nuclear lumen; GO:0032040 small-subunit processome; GO:0032991 macromolecular complex; GO:0043226 org…	GO:0003676 nucleic acid binding; GO:0003723 RNA binding; GO:0005488 binding; GO:0005515 protein binding; GO:0019899 enzyme binding; GO:0030515 snoRNA binding; GO:0097159 organic cyclic compound binding; GO:1901363 heterocyclic compound binding; GO:1990226 histone methyltransferase binding;	PF08156	NOP5NT (NUC127) domain	AJ	KOG2573	Ribosome biogenesis protein - Nop56p/Sik1p
O00567	375	K	Nucleolar protein 56 OS=Homo sapiens OX=9606 GN=NOP56 PE=1 SV=4	NOP56	1	0.00185505	65.879	2	YLANK(1)CSIASR	1.1323	0.85			nucleus	K14564	NOP56; nucleolar protein 56	map03008 Ribosome biogenesis in eukaryotes	GO:0000154 rRNA modification; GO:0006139 nucleobase-containing compound metabolic process; GO:0006364 rRNA processing; GO:0006396 RNA processing; GO:0006725 cellular aromatic compound metabolic process; GO:0006807 nitrogen compound metabolic process; GO:0008152 metabolic process; GO:0009451 RNA modification; GO:0009987 cellular process; GO:0010467 gene expression; GO:0016070 RNA metabolic process…	GO:0001650 fibrillar center; GO:0005622 intracellular; GO:0005623 cell; GO:0005634 nucleus; GO:0005654 nucleoplasm; GO:0005730 nucleolus; GO:0005732 small nucleolar ribonucleoprotein complex; GO:0030684 preribosome; GO:0031428 box C/D snoRNP complex; GO:0031974 membrane-enclosed lumen; GO:0031981 nuclear lumen; GO:0032040 small-subunit processome; GO:0032991 macromolecular complex; GO:0043226 org…	GO:0003676 nucleic acid binding; GO:0003723 RNA binding; GO:0005488 binding; GO:0005515 protein binding; GO:0019899 enzyme binding; GO:0030515 snoRNA binding; GO:0097159 organic cyclic compound binding; GO:1901363 heterocyclic compound binding; GO:1990226 histone methyltransferase binding;	PF08156	NOP5NT (NUC127) domain	AJ	KOG2573	Ribosome biogenesis protein - Nop56p/Sik1p
O00567	333	K	Nucleolar protein 56 OS=Homo sapiens OX=9606 GN=NOP56 PE=1 SV=4	NOP56	1	2.02044e-05	52.201	3	YPASTVQILGAEK(1)ALFR	-0.14247		1.193		nucleus	K14564	NOP56; nucleolar protein 56	map03008 Ribosome biogenesis in eukaryotes	GO:0000154 rRNA modification; GO:0006139 nucleobase-containing compound metabolic process; GO:0006364 rRNA processing; GO:0006396 RNA processing; GO:0006725 cellular aromatic compound metabolic process; GO:0006807 nitrogen compound metabolic process; GO:0008152 metabolic process; GO:0009451 RNA modification; GO:0009987 cellular process; GO:0010467 gene expression; GO:0016070 RNA metabolic process…	GO:0001650 fibrillar center; GO:0005622 intracellular; GO:0005623 cell; GO:0005634 nucleus; GO:0005654 nucleoplasm; GO:0005730 nucleolus; GO:0005732 small nucleolar ribonucleoprotein complex; GO:0030684 preribosome; GO:0031428 box C/D snoRNP complex; GO:0031974 membrane-enclosed lumen; GO:0031981 nuclear lumen; GO:0032040 small-subunit processome; GO:0032991 macromolecular complex; GO:0043226 org…	GO:0003676 nucleic acid binding; GO:0003723 RNA binding; GO:0005488 binding; GO:0005515 protein binding; GO:0019899 enzyme binding; GO:0030515 snoRNA binding; GO:0097159 organic cyclic compound binding; GO:1901363 heterocyclic compound binding; GO:1990226 histone methyltransferase binding;	PF08156	NOP5NT (NUC127) domain	AJ	KOG2573	Ribosome biogenesis protein - Nop56p/Sik1p
O15523	333	K	ATP-dependent RNA helicase DDX3Y OS=Homo sapiens OX=9606 GN=DDX3Y PE=1 SV=2	DDX3Y	0.999891	0.0183904	41.796	2	GK(1)IGLDFCK	0.074683				nucleus	K17642	DDX3Y; ATP-dependent RNA helicase DDX3Y [EC:3.6.4.13]		GO:0006139 nucleobase-containing compound metabolic process; GO:0006412 translation; GO:0006413 translational initiation; GO:0006518 peptide metabolic process; GO:0006725 cellular aromatic compound metabolic process; GO:0006807 nitrogen compound metabolic process; GO:0007059 chromosome segregation; GO:0008152 metabolic process; GO:0009058 biosynthetic process; GO:0009059 macromolecule biosyntheti…	GO:0005622 intracellular; GO:0005623 cell; GO:0005634 nucleus; GO:0005730 nucleolus; GO:0005737 cytoplasm; GO:0031974 membrane-enclosed lumen; GO:0031981 nuclear lumen; GO:0032991 macromolecular complex; GO:0035770 ribonucleoprotein granule; GO:0036464 cytoplasmic ribonucleoprotein granule; GO:0043226 organelle; GO:0043227 membrane-bounded organelle; GO:0043228 non-membrane-bounded organelle; GO:…	GO:0003724 RNA helicase activity; GO:0003824 catalytic activity; GO:0004004 ATP-dependent RNA helicase activity; GO:0004386 helicase activity; GO:0008026 ATP-dependent helicase activity; GO:0008186 RNA-dependent ATPase activity; GO:0016462 pyrophosphatase activity; GO:0016787 hydrolase activity; GO:0016817 hydrolase activity, acting on acid anhydrides; GO:0016818 hydrolase activity, acting on aci…	PF00270	DEAD/DEAH box helicase	L	KOG0335	ATP-dependent RNA helicase
O15523	262	K	ATP-dependent RNA helicase DDX3Y OS=Homo sapiens OX=9606 GN=DDX3Y PE=1 SV=2	DDX3Y	1	1.05257e-06	55.578	3	K(1)QYPISLVLAPTR	2.9757				nucleus	K17642	DDX3Y; ATP-dependent RNA helicase DDX3Y [EC:3.6.4.13]		GO:0006139 nucleobase-containing compound metabolic process; GO:0006412 translation; GO:0006413 translational initiation; GO:0006518 peptide metabolic process; GO:0006725 cellular aromatic compound metabolic process; GO:0006807 nitrogen compound metabolic process; GO:0007059 chromosome segregation; GO:0008152 metabolic process; GO:0009058 biosynthetic process; GO:0009059 macromolecule biosyntheti…	GO:0005622 intracellular; GO:0005623 cell; GO:0005634 nucleus; GO:0005730 nucleolus; GO:0005737 cytoplasm; GO:0031974 membrane-enclosed lumen; GO:0031981 nuclear lumen; GO:0032991 macromolecular complex; GO:0035770 ribonucleoprotein granule; GO:0036464 cytoplasmic ribonucleoprotein granule; GO:0043226 organelle; GO:0043227 membrane-bounded organelle; GO:0043228 non-membrane-bounded organelle; GO:…	GO:0003724 RNA helicase activity; GO:0003824 catalytic activity; GO:0004004 ATP-dependent RNA helicase activity; GO:0004386 helicase activity; GO:0008026 ATP-dependent helicase activity; GO:0008186 RNA-dependent ATPase activity; GO:0016462 pyrophosphatase activity; GO:0016787 hydrolase activity; GO:0016817 hydrolase activity, acting on acid anhydrides; GO:0016818 hydrolase activity, acting on aci…	PF00270	DEAD/DEAH box helicase	L	KOG0335	ATP-dependent RNA helicase
O15523	489	K	ATP-dependent RNA helicase DDX3Y OS=Homo sapiens OX=9606 GN=DDX3Y PE=1 SV=2	DDX3Y	1	0.00465482	40.83	2	SGK(1)SPILVATAVAAR	-0.78689				nucleus	K17642	DDX3Y; ATP-dependent RNA helicase DDX3Y [EC:3.6.4.13]		GO:0006139 nucleobase-containing compound metabolic process; GO:0006412 translation; GO:0006413 translational initiation; GO:0006518 peptide metabolic process; GO:0006725 cellular aromatic compound metabolic process; GO:0006807 nitrogen compound metabolic process; GO:0007059 chromosome segregation; GO:0008152 metabolic process; GO:0009058 biosynthetic process; GO:0009059 macromolecule biosyntheti…	GO:0005622 intracellular; GO:0005623 cell; GO:0005634 nucleus; GO:0005730 nucleolus; GO:0005737 cytoplasm; GO:0031974 membrane-enclosed lumen; GO:0031981 nuclear lumen; GO:0032991 macromolecular complex; GO:0035770 ribonucleoprotein granule; GO:0036464 cytoplasmic ribonucleoprotein granule; GO:0043226 organelle; GO:0043227 membrane-bounded organelle; GO:0043228 non-membrane-bounded organelle; GO:…	GO:0003724 RNA helicase activity; GO:0003824 catalytic activity; GO:0004004 ATP-dependent RNA helicase activity; GO:0004386 helicase activity; GO:0008026 ATP-dependent helicase activity; GO:0008186 RNA-dependent ATPase activity; GO:0016462 pyrophosphatase activity; GO:0016787 hydrolase activity; GO:0016817 hydrolase activity, acting on acid anhydrides; GO:0016818 hydrolase activity, acting on aci…	PF00270	DEAD/DEAH box helicase	L	KOG0335	ATP-dependent RNA helicase
O00635	222	K	E3 ubiquitin-protein ligase TRIM38 OS=Homo sapiens OX=9606 GN=TRIM38 PE=1 SV=1	TRIM38	0.999752	1.67122e-07	110.58	2	DYEAGLGLK(1)SNELK	1.6033	1.035			nucleus	K12014	TRIM38; tripartite motif-containing protein 38 [EC:2.3.2.27]		GO:0002376 immune system process; GO:0006355 regulation of transcription, DNA-templated; GO:0006950 response to stress; GO:0006952 defense response; GO:0006955 immune response; GO:0007154 cell communication; GO:0007165 signal transduction; GO:0007166 cell surface receptor signaling pathway; GO:0009889 regulation of biosynthetic process; GO:0009966 regulation of signal transduction; GO:0009967 pos…	GO:0005622 intracellular; GO:0005623 cell; GO:0005737 cytoplasm; GO:0005829 cytosol; GO:0044424 intracellular part; GO:0044444 cytoplasmic part; GO:0044464 cell part;		PF00643	B-box zinc finger	O	KOG2177	Predicted E3 ubiquitin ligase
O00750	465	K	Phosphatidylinositol 4-phosphate 3-kinase C2 domain-containing subunit beta OS=Homo sapiens OX=9606 GN=PIK3C2B PE=1 SV=2	PIK3C2B	1	0.000735279	94.804	2	LQLMEQK(1)VVR	-0.6241		0.967		nucleus	K00923	PIK3C2; phosphatidylinositol-4-phosphate 3-kinase [EC:2.7.1.154]	map00562 Inositol phosphate metabolism; map01100 Metabolic pathways; map04070 Phosphatidylinositol signaling system	GO:0006629 lipid metabolic process; GO:0006644 phospholipid metabolic process; GO:0006650 glycerophospholipid metabolic process; GO:0006661 phosphatidylinositol biosynthetic process; GO:0006793 phosphorus metabolic process; GO:0006796 phosphate-containing compound metabolic process; GO:0006928 movement of cell or subcellular component; GO:0007154 cell communication; GO:0007165 signal transduction…	GO:0005622 intracellular; GO:0005623 cell; GO:0005634 nucleus; GO:0005654 nucleoplasm; GO:0005737 cytoplasm; GO:0005829 cytosol; GO:0005886 plasma membrane; GO:0005942 phosphatidylinositol 3-kinase complex; GO:0016020 membrane; GO:0019898 extrinsic component of membrane; GO:0031974 membrane-enclosed lumen; GO:0031981 nuclear lumen; GO:0032991 macromolecular complex; GO:0043226 organelle; GO:00432…	GO:0003824 catalytic activity; GO:0016301 kinase activity; GO:0016303 1-phosphatidylinositol-3-kinase activity; GO:0016307 phosphatidylinositol phosphate kinase activity; GO:0016740 transferase activity; GO:0016772 transferase activity, transferring phosphorus-containing groups; GO:0016773 phosphotransferase activity, alcohol group as acceptor; GO:0035004 phosphatidylinositol 3-kinase activity; G…	PF00792; PF00787; PF00168	Phosphoinositide 3-kinase C2; PX domain; C2 domain	T	KOG0905	Phosphoinositide 3-kinase
O00750	79	K	Phosphatidylinositol 4-phosphate 3-kinase C2 domain-containing subunit beta OS=Homo sapiens OX=9606 GN=PIK3C2B PE=1 SV=2	PIK3C2B	1	0.0120745	75.243	2	TDLK(1)LLR	-1.0118		0.967		nucleus	K00923	PIK3C2; phosphatidylinositol-4-phosphate 3-kinase [EC:2.7.1.154]	map00562 Inositol phosphate metabolism; map01100 Metabolic pathways; map04070 Phosphatidylinositol signaling system	GO:0006629 lipid metabolic process; GO:0006644 phospholipid metabolic process; GO:0006650 glycerophospholipid metabolic process; GO:0006661 phosphatidylinositol biosynthetic process; GO:0006793 phosphorus metabolic process; GO:0006796 phosphate-containing compound metabolic process; GO:0006928 movement of cell or subcellular component; GO:0007154 cell communication; GO:0007165 signal transduction…	GO:0005622 intracellular; GO:0005623 cell; GO:0005634 nucleus; GO:0005654 nucleoplasm; GO:0005737 cytoplasm; GO:0005829 cytosol; GO:0005886 plasma membrane; GO:0005942 phosphatidylinositol 3-kinase complex; GO:0016020 membrane; GO:0019898 extrinsic component of membrane; GO:0031974 membrane-enclosed lumen; GO:0031981 nuclear lumen; GO:0032991 macromolecular complex; GO:0043226 organelle; GO:00432…	GO:0003824 catalytic activity; GO:0016301 kinase activity; GO:0016303 1-phosphatidylinositol-3-kinase activity; GO:0016307 phosphatidylinositol phosphate kinase activity; GO:0016740 transferase activity; GO:0016772 transferase activity, transferring phosphorus-containing groups; GO:0016773 phosphotransferase activity, alcohol group as acceptor; GO:0035004 phosphatidylinositol 3-kinase activity; G…	PF00792; PF00787; PF00168	Phosphoinositide 3-kinase C2; PX domain; C2 domain	T	KOG0905	Phosphoinositide 3-kinase
O00764	258	K	Pyridoxal kinase OS=Homo sapiens OX=9606 GN=PDXK PE=1 SV=1	PDXK	1	4.25263e-07	72.846	4	VACEK(1)TVSTLHHVLQR	2.8451	1.188	0.758	1.567	cytoplasm	K00868	pdxK, pdxY; pyridoxine kinase [EC:2.7.1.35]	map00750 Vitamin B6 metabolism; map01100 Metabolic pathways	GO:0001775 cell activation; GO:0002252 immune effector process; GO:0002263 cell activation involved in immune response; GO:0002274 myeloid leukocyte activation; GO:0002275 myeloid cell activation involved in immune response; GO:0002283 neutrophil activation involved in immune response; GO:0002366 leukocyte activation involved in immune response; GO:0002376 immune system process; GO:0002443 leukoc…	GO:0005576 extracellular region; GO:0005622 intracellular; GO:0005623 cell; GO:0005634 nucleus; GO:0005654 nucleoplasm; GO:0005737 cytoplasm; GO:0005829 cytosol; GO:0012505 endomembrane system; GO:0030141 secretory granule; GO:0031410 cytoplasmic vesicle; GO:0031974 membrane-enclosed lumen; GO:0031981 nuclear lumen; GO:0031982 vesicle; GO:0031983 vesicle lumen; GO:0034774 secretory granule lumen;…	GO:0000166 nucleotide binding; GO:0000287 magnesium ion binding; GO:0003824 catalytic activity; GO:0005488 binding; GO:0005515 protein binding; GO:0005524 ATP binding; GO:0008144 drug binding; GO:0008270 zinc ion binding; GO:0008478 pyridoxal kinase activity; GO:0016301 kinase activity; GO:0016740 transferase activity; GO:0016772 transferase activity, transferring phosphorus-containing groups; GO…			H	KOG2599	Pyridoxal/pyridoxine/pyridoxamine kinase
O00767	196	K	Acyl-CoA desaturase OS=Homo sapiens OX=9606 GN=SCD PE=1 SV=2	SCD	1	2.02866e-08	70.806	3	EK(1)GSTLDLSDLEAEK	2.3532	0.916			cytoplasm	K00507	SCD, desC; stearoyl-CoA desaturase (Delta-9 desaturase) [EC:1.14.19.1]	map01040 Biosynthesis of unsaturated fatty acids; map01100 Metabolic pathways; map01212 Fatty acid metabolism; map03320 PPAR signaling pathway; map04152 AMPK signaling pathway; map04212 Longevity regulating pathway - worm	GO:0001101 response to acid chemical; GO:0006082 organic acid metabolic process; GO:0006139 nucleobase-containing compound metabolic process; GO:0006163 purine nucleotide metabolic process; GO:0006164 purine nucleotide biosynthetic process; GO:0006629 lipid metabolic process; GO:0006631 fatty acid metabolic process; GO:0006633 fatty acid biosynthetic process; GO:0006636 unsaturated fatty acid bio…	GO:0005622 intracellular; GO:0005623 cell; GO:0005634 nucleus; GO:0005730 nucleolus; GO:0005737 cytoplasm; GO:0005783 endoplasmic reticulum; GO:0005789 endoplasmic reticulum membrane; GO:0012505 endomembrane system; GO:0016020 membrane; GO:0016021 integral component of membrane; GO:0030176 integral component of endoplasmic reticulum membrane; GO:0031224 intrinsic component of membrane; GO:0031227…	GO:0003824 catalytic activity; GO:0004768 stearoyl-CoA 9-desaturase activity; GO:0005488 binding; GO:0005506 iron ion binding; GO:0016215 acyl-CoA desaturase activity; GO:0016491 oxidoreductase activity; GO:0016705 oxidoreductase activity, acting on paired donors, with incorporation or reduction of molecular oxygen; GO:0016717 oxidoreductase activity, acting on paired donors, with oxidation of a …			I	KOG1600	Fatty acid desaturase
O00767	341	K	Acyl-CoA desaturase OS=Homo sapiens OX=9606 GN=SCD PE=1 SV=2	SCD	1	0.00446409	46.033	2	VSK(1)AAILAR	-0.81045	0.916			cytoplasm	K00507	SCD, desC; stearoyl-CoA desaturase (Delta-9 desaturase) [EC:1.14.19.1]	map01040 Biosynthesis of unsaturated fatty acids; map01100 Metabolic pathways; map01212 Fatty acid metabolism; map03320 PPAR signaling pathway; map04152 AMPK signaling pathway; map04212 Longevity regulating pathway - worm	GO:0001101 response to acid chemical; GO:0006082 organic acid metabolic process; GO:0006139 nucleobase-containing compound metabolic process; GO:0006163 purine nucleotide metabolic process; GO:0006164 purine nucleotide biosynthetic process; GO:0006629 lipid metabolic process; GO:0006631 fatty acid metabolic process; GO:0006633 fatty acid biosynthetic process; GO:0006636 unsaturated fatty acid bio…	GO:0005622 intracellular; GO:0005623 cell; GO:0005634 nucleus; GO:0005730 nucleolus; GO:0005737 cytoplasm; GO:0005783 endoplasmic reticulum; GO:0005789 endoplasmic reticulum membrane; GO:0012505 endomembrane system; GO:0016020 membrane; GO:0016021 integral component of membrane; GO:0030176 integral component of endoplasmic reticulum membrane; GO:0031224 intrinsic component of membrane; GO:0031227…	GO:0003824 catalytic activity; GO:0004768 stearoyl-CoA 9-desaturase activity; GO:0005488 binding; GO:0005506 iron ion binding; GO:0016215 acyl-CoA desaturase activity; GO:0016491 oxidoreductase activity; GO:0016705 oxidoreductase activity, acting on paired donors, with incorporation or reduction of molecular oxygen; GO:0016717 oxidoreductase activity, acting on paired donors, with oxidation of a …			I	KOG1600	Fatty acid desaturase
O14493	114	K	Claudin-4 OS=Homo sapiens OX=9606 GN=CLDN4 PE=1 SV=1	CLDN4	0.983322	1.10491e-07	104.04	2	CTNCLEDESAK(0.983)AK(0.017)	2.1573		0.394		plasma membrane	K06087	CLDN; claudin	map04514 Cell adhesion molecules (CAMs); map04530 Tight junction; map04670 Leukocyte transendothelial migration; map05130 Pathogenic Escherichia coli infection; map05160 Hepatitis C	GO:0003008 system process; GO:0003014 renal system process; GO:0006810 transport; GO:0006811 ion transport; GO:0006820 anion transport; GO:0006821 chloride transport; GO:0007154 cell communication; GO:0007155 cell adhesion; GO:0007165 signal transduction; GO:0007275 multicellular organism development; GO:0009987 cellular process; GO:0015698 inorganic anion transport; GO:0016338 calcium-independen…	GO:0005623 cell; GO:0005886 plasma membrane; GO:0005887 integral component of plasma membrane; GO:0005911 cell-cell junction; GO:0005923 bicellular tight junction; GO:0009925 basal plasma membrane; GO:0016020 membrane; GO:0016021 integral component of membrane; GO:0016323 basolateral plasma membrane; GO:0016324 apical plasma membrane; GO:0016327 apicolateral plasma membrane; GO:0016328 lateral pl…	GO:0004888 transmembrane signaling receptor activity; GO:0005215 transporter activity; GO:0005216 ion channel activity; GO:0005253 anion channel activity; GO:0005254 chloride channel activity; GO:0005488 binding; GO:0005515 protein binding; GO:0008509 anion transmembrane transporter activity; GO:0015075 ion transmembrane transporter activity; GO:0015103 inorganic anion transmembrane transporter a…
O14493	191	K	Claudin-4 OS=Homo sapiens OX=9606 GN=CLDN4 PE=1 SV=1	CLDN4	1	0.00178495	50.116	3	TDK(1)PYSAK(1)YSAAR	1.733		1.101		plasma membrane	K06087	CLDN; claudin	map04514 Cell adhesion molecules (CAMs); map04530 Tight junction; map04670 Leukocyte transendothelial migration; map05130 Pathogenic Escherichia coli infection; map05160 Hepatitis C	GO:0003008 system process; GO:0003014 renal system process; GO:0006810 transport; GO:0006811 ion transport; GO:0006820 anion transport; GO:0006821 chloride transport; GO:0007154 cell communication; GO:0007155 cell adhesion; GO:0007165 signal transduction; GO:0007275 multicellular organism development; GO:0009987 cellular process; GO:0015698 inorganic anion transport; GO:0016338 calcium-independen…	GO:0005623 cell; GO:0005886 plasma membrane; GO:0005887 integral component of plasma membrane; GO:0005911 cell-cell junction; GO:0005923 bicellular tight junction; GO:0009925 basal plasma membrane; GO:0016020 membrane; GO:0016021 integral component of membrane; GO:0016323 basolateral plasma membrane; GO:0016324 apical plasma membrane; GO:0016327 apicolateral plasma membrane; GO:0016328 lateral pl…	GO:0004888 transmembrane signaling receptor activity; GO:0005215 transporter activity; GO:0005216 ion channel activity; GO:0005253 anion channel activity; GO:0005254 chloride channel activity; GO:0005488 binding; GO:0005515 protein binding; GO:0008509 anion transmembrane transporter activity; GO:0015075 ion transmembrane transporter activity; GO:0015103 inorganic anion transmembrane transporter a…
O14493	196	K	Claudin-4 OS=Homo sapiens OX=9606 GN=CLDN4 PE=1 SV=1	CLDN4	1	2.75979e-22	188.88	3	TDK(1)PYSAK(1)YSAAR	1.733		1.1		plasma membrane	K06087	CLDN; claudin	map04514 Cell adhesion molecules (CAMs); map04530 Tight junction; map04670 Leukocyte transendothelial migration; map05130 Pathogenic Escherichia coli infection; map05160 Hepatitis C	GO:0003008 system process; GO:0003014 renal system process; GO:0006810 transport; GO:0006811 ion transport; GO:0006820 anion transport; GO:0006821 chloride transport; GO:0007154 cell communication; GO:0007155 cell adhesion; GO:0007165 signal transduction; GO:0007275 multicellular organism development; GO:0009987 cellular process; GO:0015698 inorganic anion transport; GO:0016338 calcium-independen…	GO:0005623 cell; GO:0005886 plasma membrane; GO:0005887 integral component of plasma membrane; GO:0005911 cell-cell junction; GO:0005923 bicellular tight junction; GO:0009925 basal plasma membrane; GO:0016020 membrane; GO:0016021 integral component of membrane; GO:0016323 basolateral plasma membrane; GO:0016324 apical plasma membrane; GO:0016327 apicolateral plasma membrane; GO:0016328 lateral pl…	GO:0004888 transmembrane signaling receptor activity; GO:0005215 transporter activity; GO:0005216 ion channel activity; GO:0005253 anion channel activity; GO:0005254 chloride channel activity; GO:0005488 binding; GO:0005515 protein binding; GO:0008509 anion transmembrane transporter activity; GO:0015075 ion transmembrane transporter activity; GO:0015103 inorganic anion transmembrane transporter a…
O14495	15	K	Phospholipid phosphatase 3 OS=Homo sapiens OX=9606 GN=PLPP3 PE=1 SV=1	PLPP3	1	1.47557e-07	57.62	3	AIVPESK(1)NGGSPALNNNPR	1.3467		0.8		plasma membrane	K01080	PLPP1_2_3; phosphatidate phosphatase [EC:3.1.3.4]	map00561 Glycerolipid metabolism; map00564 Glycerophospholipid metabolism; map00565 Ether lipid metabolism; map00600 Sphingolipid metabolism; map01100 Metabolic pathways; map04072 Phospholipase D signaling pathway; map04666 Fc gamma R-mediated phagocytosis; map04975 Fat digestion and absorption; map05231 Choline metabolism in cancer	GO:0000003 reproduction; GO:0001568 blood vessel development; GO:0001702 gastrulation with mouth forming second; GO:0001932 regulation of protein phosphorylation; GO:0001933 negative regulation of protein phosphorylation; GO:0001934 positive regulation of protein phosphorylation; GO:0001944 vasculature development; GO:0006355 regulation of transcription, DNA-templated; GO:0006464 cellular protein…	GO:0000139 Golgi membrane; GO:0005622 intracellular; GO:0005623 cell; GO:0005737 cytoplasm; GO:0005783 endoplasmic reticulum; GO:0005789 endoplasmic reticulum membrane; GO:0005794 Golgi apparatus; GO:0005802 trans-Golgi network; GO:0005886 plasma membrane; GO:0005887 integral component of plasma membrane; GO:0005912 adherens junction; GO:0012505 endomembrane system; GO:0016020 membrane; GO:001602…	GO:0003824 catalytic activity; GO:0004721 phosphoprotein phosphatase activity; GO:0005102 receptor binding; GO:0005178 integrin binding; GO:0005488 binding; GO:0005515 protein binding; GO:0008195 phosphatidate phosphatase activity; GO:0016787 hydrolase activity; GO:0016788 hydrolase activity, acting on ester bonds; GO:0016791 phosphatase activity; GO:0042392 sphingosine-1-phosphate phosphatase ac…			I	KOG3030	Lipid phosphate phosphatase and related enzymes of the PAP2 family
O14495	293	K	Phospholipid phosphatase 3 OS=Homo sapiens OX=9606 GN=PLPP3 PE=1 SV=1	PLPP3	1	4.84637e-06	90.156	3	K(1)EILSPVDIIDR	2.1147	0.778	1.176	0.662	plasma membrane	K01080	PLPP1_2_3; phosphatidate phosphatase [EC:3.1.3.4]	map00561 Glycerolipid metabolism; map00564 Glycerophospholipid metabolism; map00565 Ether lipid metabolism; map00600 Sphingolipid metabolism; map01100 Metabolic pathways; map04072 Phospholipase D signaling pathway; map04666 Fc gamma R-mediated phagocytosis; map04975 Fat digestion and absorption; map05231 Choline metabolism in cancer	GO:0000003 reproduction; GO:0001568 blood vessel development; GO:0001702 gastrulation with mouth forming second; GO:0001932 regulation of protein phosphorylation; GO:0001933 negative regulation of protein phosphorylation; GO:0001934 positive regulation of protein phosphorylation; GO:0001944 vasculature development; GO:0006355 regulation of transcription, DNA-templated; GO:0006464 cellular protein…	GO:0000139 Golgi membrane; GO:0005622 intracellular; GO:0005623 cell; GO:0005737 cytoplasm; GO:0005783 endoplasmic reticulum; GO:0005789 endoplasmic reticulum membrane; GO:0005794 Golgi apparatus; GO:0005802 trans-Golgi network; GO:0005886 plasma membrane; GO:0005887 integral component of plasma membrane; GO:0005912 adherens junction; GO:0012505 endomembrane system; GO:0016020 membrane; GO:001602…	GO:0003824 catalytic activity; GO:0004721 phosphoprotein phosphatase activity; GO:0005102 receptor binding; GO:0005178 integrin binding; GO:0005488 binding; GO:0005515 protein binding; GO:0008195 phosphatidate phosphatase activity; GO:0016787 hydrolase activity; GO:0016788 hydrolase activity, acting on ester bonds; GO:0016791 phosphatase activity; GO:0042392 sphingosine-1-phosphate phosphatase ac…			I	KOG3030	Lipid phosphate phosphatase and related enzymes of the PAP2 family
O14495	5	K	Phospholipid phosphatase 3 OS=Homo sapiens OX=9606 GN=PLPP3 PE=1 SV=1	PLPP3	0.999998	0.000815959	106.93	2	MQNYK(1)YDK	0.36979	0.483	1.336	0.362	plasma membrane	K01080	PLPP1_2_3; phosphatidate phosphatase [EC:3.1.3.4]	map00561 Glycerolipid metabolism; map00564 Glycerophospholipid metabolism; map00565 Ether lipid metabolism; map00600 Sphingolipid metabolism; map01100 Metabolic pathways; map04072 Phospholipase D signaling pathway; map04666 Fc gamma R-mediated phagocytosis; map04975 Fat digestion and absorption; map05231 Choline metabolism in cancer	GO:0000003 reproduction; GO:0001568 blood vessel development; GO:0001702 gastrulation with mouth forming second; GO:0001932 regulation of protein phosphorylation; GO:0001933 negative regulation of protein phosphorylation; GO:0001934 positive regulation of protein phosphorylation; GO:0001944 vasculature development; GO:0006355 regulation of transcription, DNA-templated; GO:0006464 cellular protein…	GO:0000139 Golgi membrane; GO:0005622 intracellular; GO:0005623 cell; GO:0005737 cytoplasm; GO:0005783 endoplasmic reticulum; GO:0005789 endoplasmic reticulum membrane; GO:0005794 Golgi apparatus; GO:0005802 trans-Golgi network; GO:0005886 plasma membrane; GO:0005887 integral component of plasma membrane; GO:0005912 adherens junction; GO:0012505 endomembrane system; GO:0016020 membrane; GO:001602…	GO:0003824 catalytic activity; GO:0004721 phosphoprotein phosphatase activity; GO:0005102 receptor binding; GO:0005178 integrin binding; GO:0005488 binding; GO:0005515 protein binding; GO:0008195 phosphatidate phosphatase activity; GO:0016787 hydrolase activity; GO:0016788 hydrolase activity, acting on ester bonds; GO:0016791 phosphatase activity; GO:0042392 sphingosine-1-phosphate phosphatase ac…			I	KOG3030	Lipid phosphate phosphatase and related enzymes of the PAP2 family
O14495	8	K	Phospholipid phosphatase 3 OS=Homo sapiens OX=9606 GN=PLPP3 PE=1 SV=1	PLPP3	1	0.000176592	96.946	2	YDK(1)AIVPESK	-0.33116	0.47	1.344	0.35	plasma membrane	K01080	PLPP1_2_3; phosphatidate phosphatase [EC:3.1.3.4]	map00561 Glycerolipid metabolism; map00564 Glycerophospholipid metabolism; map00565 Ether lipid metabolism; map00600 Sphingolipid metabolism; map01100 Metabolic pathways; map04072 Phospholipase D signaling pathway; map04666 Fc gamma R-mediated phagocytosis; map04975 Fat digestion and absorption; map05231 Choline metabolism in cancer	GO:0000003 reproduction; GO:0001568 blood vessel development; GO:0001702 gastrulation with mouth forming second; GO:0001932 regulation of protein phosphorylation; GO:0001933 negative regulation of protein phosphorylation; GO:0001934 positive regulation of protein phosphorylation; GO:0001944 vasculature development; GO:0006355 regulation of transcription, DNA-templated; GO:0006464 cellular protein…	GO:0000139 Golgi membrane; GO:0005622 intracellular; GO:0005623 cell; GO:0005737 cytoplasm; GO:0005783 endoplasmic reticulum; GO:0005789 endoplasmic reticulum membrane; GO:0005794 Golgi apparatus; GO:0005802 trans-Golgi network; GO:0005886 plasma membrane; GO:0005887 integral component of plasma membrane; GO:0005912 adherens junction; GO:0012505 endomembrane system; GO:0016020 membrane; GO:001602…	GO:0003824 catalytic activity; GO:0004721 phosphoprotein phosphatase activity; GO:0005102 receptor binding; GO:0005178 integrin binding; GO:0005488 binding; GO:0005515 protein binding; GO:0008195 phosphatidate phosphatase activity; GO:0016787 hydrolase activity; GO:0016788 hydrolase activity, acting on ester bonds; GO:0016791 phosphatase activity; GO:0042392 sphingosine-1-phosphate phosphatase ac…			I	KOG3030	Lipid phosphate phosphatase and related enzymes of the PAP2 family
O14523	352	K	Phospholipid transfer protein C2CD2L OS=Homo sapiens OX=9606 GN=C2CD2L PE=1 SV=3	C2CD2L	1	0.000616936	90.308	2	ELTLK(1)VLR	-0.37667		1.203		extracellular				GO:0002791 regulation of peptide secretion; GO:0002793 positive regulation of peptide secretion; GO:0006810 transport; GO:0006811 ion transport; GO:0006820 anion transport; GO:0006869 lipid transport; GO:0010646 regulation of cell communication; GO:0010647 positive regulation of cell communication; GO:0010817 regulation of hormone levels; GO:0010876 lipid localization; GO:0015711 organic anion tr…	GO:0005622 intracellular; GO:0005623 cell; GO:0005737 cytoplasm; GO:0005783 endoplasmic reticulum; GO:0005938 cell cortex; GO:0012505 endomembrane system; GO:0016020 membrane; GO:0016021 integral component of membrane; GO:0031224 intrinsic component of membrane; GO:0031984 organelle subcompartment; GO:0032541 cortical endoplasmic reticulum; GO:0043226 organelle; GO:0043227 membrane-bounded organe…	GO:0005215 transporter activity; GO:0005319 lipid transporter activity; GO:0005488 binding; GO:0005515 protein binding; GO:0005543 phospholipid binding; GO:0005548 phospholipid transporter activity; GO:0008289 lipid binding; GO:0008526 phosphatidylinositol transporter activity; GO:0017046 peptide hormone binding; GO:0033218 amide binding; GO:0035091 phosphatidylinositol binding; GO:0042277 peptid…
O14562	305	K	Ubiquitin domain-containing protein UBFD1 OS=Homo sapiens OX=9606 GN=UBFD1 PE=1 SV=2	UBFD1	1	0.00149662	74.269	2	DTVLGK(1)WQYF	-2.7249		1.233		cytoplasm							PF00240	Ubiquitin family	O	KOG1872	Ubiquitin-specific protease
O14562	126	K	Ubiquitin domain-containing protein UBFD1 OS=Homo sapiens OX=9606 GN=UBFD1 PE=1 SV=2	UBFD1	0.913829	7.52897e-08	67.548	3	IHSITGLPPAMQK(0.914)VMYK(0.086)	1.1244		1.233		cytoplasm							PF00240	Ubiquitin family	O	KOG1872	Ubiquitin-specific protease
O14593	204	K	DNA-binding protein RFXANK OS=Homo sapiens OX=9606 GN=RFXANK PE=1 SV=2	RFXANK	1	0.000383557	60	3	GNHVK(1)CVEALLAR	2.5532				cytoplasm	K08062	RFXANK; regulatory factor X-associated ankyrin-containing protein	map04612 Antigen processing and presentation; map05152 Tuberculosis; map05340 Primary immunodeficiency	GO:0006355 regulation of transcription, DNA-templated; GO:0006357 regulation of transcription from RNA polymerase II promoter; GO:0007154 cell communication; GO:0007165 signal transduction; GO:0007264 small GTPase mediated signal transduction; GO:0007265 Ras protein signal transduction; GO:0009889 regulation of biosynthetic process; GO:0009891 positive regulation of biosynthetic process; GO:00098…	GO:0005576 extracellular region; GO:0005622 intracellular; GO:0005623 cell; GO:0005634 nucleus; GO:0005654 nucleoplasm; GO:0005737 cytoplasm; GO:0005829 cytosol; GO:0031974 membrane-enclosed lumen; GO:0031981 nuclear lumen; GO:0043226 organelle; GO:0043227 membrane-bounded organelle; GO:0043229 intracellular organelle; GO:0043231 intracellular membrane-bounded organelle; GO:0043233 organelle lume…	GO:0003676 nucleic acid binding; GO:0003677 DNA binding; GO:0003700 transcription factor activity, sequence-specific DNA binding; GO:0003712 transcription cofactor activity; GO:0005488 binding; GO:0005515 protein binding; GO:0019899 enzyme binding; GO:0042826 histone deacetylase binding; GO:0097159 organic cyclic compound binding; GO:1901363 heterocyclic compound binding;			K	KOG0502	Integral membrane ankyrin-repeat protein Kidins220 (protein kinase D substrate)
O14641	484	K	Segment polarity protein dishevelled homolog DVL-2 OS=Homo sapiens OX=9606 GN=DVL2 PE=1 SV=1	DVL2	1	6.72132e-17	179.31	2	YASGLLK(1)AGLIR	-0.491				nucleus	K02353	DVL; segment polarity protein dishevelled	map04150 mTOR signaling pathway; map04310 Wnt signaling pathway; map04330 Notch signaling pathway; map04390 Hippo signaling pathway; map04550 Signaling pathways regulating pluripotency of stem cells; map04916 Melanogenesis; map04934 Cushing syndrome; map05165 Human papillomavirus infection; map05200 Pathways in cancer; map05217 Basal cell carcinoma; map05224 Breast cancer; map05225 Hepatocellular…	GO:0001838 embryonic epithelial tube formation; GO:0001839 neural plate morphogenesis; GO:0001840 neural plate development; GO:0001841 neural tube formation; GO:0001843 neural tube closure; GO:0001932 regulation of protein phosphorylation; GO:0001934 positive regulation of protein phosphorylation; GO:0002009 morphogenesis of an epithelium; GO:0002011 morphogenesis of an epithelial sheet; GO:00030…	GO:0005622 intracellular; GO:0005623 cell; GO:0005634 nucleus; GO:0005654 nucleoplasm; GO:0005737 cytoplasm; GO:0005829 cytosol; GO:0005856 cytoskeleton; GO:0005886 plasma membrane; GO:0005938 cell cortex; GO:0016020 membrane; GO:0016234 inclusion body; GO:0016235 aggresome; GO:0016328 lateral plasma membrane; GO:0016604 nuclear body; GO:0030135 coated vesicle; GO:0030136 clathrin-coated vesicle;…	GO:0001664 G-protein coupled receptor binding; GO:0005102 receptor binding; GO:0005109 frizzled binding; GO:0005488 binding; GO:0005515 protein binding; GO:0017016 Ras GTPase binding; GO:0017048 Rho GTPase binding; GO:0019899 enzyme binding; GO:0019900 kinase binding; GO:0019901 protein kinase binding; GO:0019904 protein domain specific binding; GO:0030674 protein binding, bridging; GO:0031267 sm…	PF00595; PF00610	PDZ domain (Also known as DHR or GLGF); Domain found in Dishevelled, Egl-10, and Pleckstrin (DEP)	K	KOG3571	Dishevelled 3 and related proteins
O14662	281	K	Syntaxin-16 OS=Homo sapiens OX=9606 GN=STX16 PE=1 SV=3	STX16	0.941678	1.77759e-05	49.967	3	IDYNVEQSCIK(0.942)TEDGLK(0.058)	1.402				mitochondria	K08489	STX16; syntaxin 16	map04130 SNARE interactions in vesicular transport	GO:0006810 transport; GO:0006886 intracellular protein transport; GO:0006906 vesicle fusion; GO:0006996 organelle organization; GO:0007030 Golgi organization; GO:0008104 protein localization; GO:0009987 cellular process; GO:0010256 endomembrane system organization; GO:0015031 protein transport; GO:0015833 peptide transport; GO:0016043 cellular component organization; GO:0016050 vesicle organizati…	GO:0000139 Golgi membrane; GO:0005622 intracellular; GO:0005623 cell; GO:0005737 cytoplasm; GO:0005794 Golgi apparatus; GO:0005795 Golgi stack; GO:0005802 trans-Golgi network; GO:0005829 cytosol; GO:0012505 endomembrane system; GO:0016020 membrane; GO:0016021 integral component of membrane; GO:0031090 organelle membrane; GO:0031201 SNARE complex; GO:0031224 intrinsic component of membrane; GO:003…	GO:0000149 SNARE binding; GO:0005484 SNAP receptor activity; GO:0005488 binding; GO:0005515 protein binding; GO:0019905 syntaxin binding;	PF00804	Syntaxin	HMU	KOG0809	SNARE protein TLG2/Syntaxin 16
O14672	714	K	Disintegrin and metalloproteinase domain-containing protein 10 OS=Homo sapiens OX=9606 GN=ADAM10 PE=1 SV=1	ADAM10	0.999103	0.0117059	41.824	3	LPPPK(0.999)PLPGTLK(0.001)	3.6672		0.912		plasma membrane	K06704	ADAM10, CD156c; disintegrin and metalloproteinase domain-containing protein 10 [EC:3.4.24.81]	map04361 Axon regeneration; map05010 Alzheimer disease; map05120 Epithelial cell signaling in Helicobacter pylori infection	GO:0001558 regulation of cell growth; GO:0001701 in utero embryonic development; GO:0001775 cell activation; GO:0002252 immune effector process; GO:0002263 cell activation involved in immune response; GO:0002274 myeloid leukocyte activation; GO:0002275 myeloid cell activation involved in immune response; GO:0002283 neutrophil activation involved in immune response; GO:0002366 leukocyte activation…	GO:0005622 intracellular; GO:0005623 cell; GO:0005634 nucleus; GO:0005737 cytoplasm; GO:0005783 endoplasmic reticulum; GO:0005788 endoplasmic reticulum lumen; GO:0005794 Golgi apparatus; GO:0005798 Golgi-associated vesicle; GO:0005802 trans-Golgi network; GO:0005886 plasma membrane; GO:0009986 cell surface; GO:0012505 endomembrane system; GO:0012506 vesicle membrane; GO:0014069 postsynaptic densi…	GO:0003824 catalytic activity; GO:0004175 endopeptidase activity; GO:0004222 metalloendopeptidase activity; GO:0005102 receptor binding; GO:0005178 integrin binding; GO:0005488 binding; GO:0005515 protein binding; GO:0008233 peptidase activity; GO:0008237 metallopeptidase activity; GO:0016787 hydrolase activity; GO:0019899 enzyme binding; GO:0019900 kinase binding; GO:0019901 protein kinase bindi…	PF13574; PF00200	Metallo-peptidase family M12B Reprolysin-like; Disintegrin	O	KOG3658	Tumor necrosis factor-alpha-converting enzyme (TACE/ADAM17) and related metalloproteases
O14682	263	K	Ectoderm-neural cortex protein 1 OS=Homo sapiens OX=9606 GN=ENC1 PE=1 SV=2	ENC1	1	0.00763115	54.27	2	SK(1)EIVEEAIR	1.562				mitochondria	K10462	KLHL25_37, ENC1, ENC2; kelch-like protein 25/37 (ectoderm-neural cortex protein)		GO:0006417 regulation of translation; GO:0006464 cellular protein modification process; GO:0006508 proteolysis; GO:0006807 nitrogen compound metabolic process; GO:0007275 multicellular organism development; GO:0007399 nervous system development; GO:0008152 metabolic process; GO:0009056 catabolic process; GO:0009057 macromolecule catabolic process; GO:0009889 regulation of biosynthetic process; GO…	GO:0000151 ubiquitin ligase complex; GO:0000228 nuclear chromosome; GO:0000785 chromatin; GO:0000790 nuclear chromatin; GO:0005622 intracellular; GO:0005623 cell; GO:0005634 nucleus; GO:0005654 nucleoplasm; GO:0005694 chromosome; GO:0005730 nucleolus; GO:0005737 cytoplasm; GO:0005856 cytoskeleton; GO:0016363 nuclear matrix; GO:0031461 cullin-RING ubiquitin ligase complex; GO:0031463 Cul3-RING ubi…		PF00651; PF07707	BTB/POZ domain; BTB And C-terminal Kelch	T	KOG4441	Proteins containing BTB/POZ and Kelch domains, involved in regulatory/signal transduction processes
O14683	26	K	Tumor protein p53-inducible protein 11 OS=Homo sapiens OX=9606 GN=TP53I11 PE=1 SV=2	TP53I11	1	0.00066263	42.941	3	K(1)ILGVGGEDDDGEVHR	-0.028965		0.852		plasma membrane				GO:0008285 negative regulation of cell proliferation; GO:0042127 regulation of cell proliferation; GO:0048519 negative regulation of biological process; GO:0048523 negative regulation of cellular process; GO:0050789 regulation of biological process; GO:0050794 regulation of cellular process; GO:0065007 biological regulation;
O14683	43	K	Tumor protein p53-inducible protein 11 OS=Homo sapiens OX=9606 GN=TP53I11 PE=1 SV=2	TP53I11	1	4.69687e-06	84.102	2	SK(1)ISQVLGNEIK	0.60997	1.093	0.985	1.11	plasma membrane				GO:0008285 negative regulation of cell proliferation; GO:0042127 regulation of cell proliferation; GO:0048519 negative regulation of biological process; GO:0048523 negative regulation of cellular process; GO:0050789 regulation of biological process; GO:0050794 regulation of cellular process; GO:0065007 biological regulation;
O14727	1048	K	Apoptotic protease-activating factor 1 OS=Homo sapiens OX=9606 GN=APAF1 PE=1 SV=2	APAF1	1	0.000492194	64.064	3	GHQETVK(1)DFR	1.2794		0.939		cytoplasm	K02084	APAF1; apoptotic protease-activating factor	map01524 Platinum drug resistance; map04115 p53 signaling pathway; map04210 Apoptosis; map04214 Apoptosis - fly; map04215 Apoptosis - multiple species; map05010 Alzheimer disease; map05012 Parkinson disease; map05014 Amyotrophic lateral sclerosis (ALS); map05016 Huntington disease; map05134 Legionellosis; map05152 Tuberculosis; map05160 Hepatitis C; map05161 Hepatitis B; map05162 Measles; map0516…	GO:0001666 response to hypoxia; GO:0001775 cell activation; GO:0001838 embryonic epithelial tube formation; GO:0001841 neural tube formation; GO:0001843 neural tube closure; GO:0002009 morphogenesis of an epithelium; GO:0002252 immune effector process; GO:0002263 cell activation involved in immune response; GO:0002274 myeloid leukocyte activation; GO:0002275 myeloid cell activation involved in im…	GO:0005576 extracellular region; GO:0005622 intracellular; GO:0005623 cell; GO:0005634 nucleus; GO:0005737 cytoplasm; GO:0005829 cytosol; GO:0012505 endomembrane system; GO:0030141 secretory granule; GO:0031410 cytoplasmic vesicle; GO:0031974 membrane-enclosed lumen; GO:0031982 vesicle; GO:0031983 vesicle lumen; GO:0032991 macromolecular complex; GO:0034774 secretory granule lumen; GO:0043226 org…	GO:0000166 nucleotide binding; GO:0005488 binding; GO:0005515 protein binding; GO:0008047 enzyme activator activity; GO:0008656 cysteine-type endopeptidase activator activity involved in apoptotic process; GO:0016504 peptidase activator activity; GO:0016505 peptidase activator activity involved in apoptotic process; GO:0030234 enzyme regulator activity; GO:0031072 heat shock protein binding; GO:0…	PF00619; PF00931	Caspase recruitment domain; NB-ARC domain	Z	KOG4658	Apoptotic ATPase
O14727	637	K	Apoptotic protease-activating factor 1 OS=Homo sapiens OX=9606 GN=APAF1 PE=1 SV=2	APAF1	0.999918	0.000466062	48.822	2	IASCGADK(1)TLQVFK	4.888	1.107			cytoplasm	K02084	APAF1; apoptotic protease-activating factor	map01524 Platinum drug resistance; map04115 p53 signaling pathway; map04210 Apoptosis; map04214 Apoptosis - fly; map04215 Apoptosis - multiple species; map05010 Alzheimer disease; map05012 Parkinson disease; map05014 Amyotrophic lateral sclerosis (ALS); map05016 Huntington disease; map05134 Legionellosis; map05152 Tuberculosis; map05160 Hepatitis C; map05161 Hepatitis B; map05162 Measles; map0516…	GO:0001666 response to hypoxia; GO:0001775 cell activation; GO:0001838 embryonic epithelial tube formation; GO:0001841 neural tube formation; GO:0001843 neural tube closure; GO:0002009 morphogenesis of an epithelium; GO:0002252 immune effector process; GO:0002263 cell activation involved in immune response; GO:0002274 myeloid leukocyte activation; GO:0002275 myeloid cell activation involved in im…	GO:0005576 extracellular region; GO:0005622 intracellular; GO:0005623 cell; GO:0005634 nucleus; GO:0005737 cytoplasm; GO:0005829 cytosol; GO:0012505 endomembrane system; GO:0030141 secretory granule; GO:0031410 cytoplasmic vesicle; GO:0031974 membrane-enclosed lumen; GO:0031982 vesicle; GO:0031983 vesicle lumen; GO:0032991 macromolecular complex; GO:0034774 secretory granule lumen; GO:0043226 org…	GO:0000166 nucleotide binding; GO:0005488 binding; GO:0005515 protein binding; GO:0008047 enzyme activator activity; GO:0008656 cysteine-type endopeptidase activator activity involved in apoptotic process; GO:0016504 peptidase activator activity; GO:0016505 peptidase activator activity involved in apoptotic process; GO:0030234 enzyme regulator activity; GO:0031072 heat shock protein binding; GO:0…	PF00619; PF00931	Caspase recruitment domain; NB-ARC domain	Z	KOG4658	Apoptotic ATPase
O14733	258	K	Dual specificity mitogen-activated protein kinase kinase 7 OS=Homo sapiens OX=9606 GN=MAP2K7 PE=1 SV=2	MAP2K7	1	1.58212e-10	95.138	3	GQIK(1)LCDFGISGR	2.4167				cytoplasm	K04431	MAP2K7, MKK7; mitogen-activated protein kinase kinase 7 [EC:2.7.12.2]	map04010 MAPK signaling pathway; map04012 ErbB signaling pathway; map04013 MAPK signaling pathway - fly; map04141 Protein processing in endoplasmic reticulum; map04214 Apoptosis - fly; map04361 Axon regeneration; map04380 Osteoclast differentiation; map04530 Tight junction; map04620 Toll-like receptor signaling pathway; map04624 Toll and Imd signaling pathway; map04660 T cell receptor signaling p…	GO:0000165 MAPK cascade; GO:0000187 activation of MAPK activity; GO:0001932 regulation of protein phosphorylation; GO:0001934 positive regulation of protein phosphorylation; GO:0006464 cellular protein modification process; GO:0006468 protein phosphorylation; GO:0006793 phosphorus metabolic process; GO:0006796 phosphate-containing compound metabolic process; GO:0006807 nitrogen compound metabolic…	GO:0005622 intracellular; GO:0005623 cell; GO:0005634 nucleus; GO:0005737 cytoplasm; GO:0005829 cytosol; GO:0043226 organelle; GO:0043227 membrane-bounded organelle; GO:0043229 intracellular organelle; GO:0043231 intracellular membrane-bounded organelle; GO:0044424 intracellular part; GO:0044444 cytoplasmic part; GO:0044464 cell part;	GO:0000166 nucleotide binding; GO:0000287 magnesium ion binding; GO:0003824 catalytic activity; GO:0004672 protein kinase activity; GO:0004674 protein serine/threonine kinase activity; GO:0004708 MAP kinase kinase activity; GO:0004712 protein serine/threonine/tyrosine kinase activity; GO:0005488 binding; GO:0005515 protein binding; GO:0005524 ATP binding; GO:0008022 protein C-terminus binding; GO…	PF00069	Protein kinase domain	T	KOG0983	Mitogen-activated protein kinase (MAPK) kinase MKK7/JNKK2
O14735	121	K	CDP-diacylglycerol--inositol 3-phosphatidyltransferase OS=Homo sapiens OX=9606 GN=CDIPT PE=1 SV=1	CDIPT	1	8.32521e-15	97.084	3	GSESHK(1)MIDLSGNPVLR	1.185	1.078	0.959	1.124	plasma membrane	K00999	CDIPT; CDP-diacylglycerol--inositol 3-phosphatidyltransferase [EC:2.7.8.11]	map00562 Inositol phosphate metabolism; map00564 Glycerophospholipid metabolism; map01100 Metabolic pathways; map04070 Phosphatidylinositol signaling system	GO:0006139 nucleobase-containing compound metabolic process; GO:0006220 pyrimidine nucleotide metabolic process; GO:0006629 lipid metabolic process; GO:0006644 phospholipid metabolic process; GO:0006650 glycerophospholipid metabolic process; GO:0006661 phosphatidylinositol biosynthetic process; GO:0006725 cellular aromatic compound metabolic process; GO:0006753 nucleoside phosphate metabolic proc…	GO:0000139 Golgi membrane; GO:0005622 intracellular; GO:0005623 cell; GO:0005737 cytoplasm; GO:0005783 endoplasmic reticulum; GO:0005789 endoplasmic reticulum membrane; GO:0005794 Golgi apparatus; GO:0005886 plasma membrane; GO:0012505 endomembrane system; GO:0016020 membrane; GO:0016021 integral component of membrane; GO:0031090 organelle membrane; GO:0031224 intrinsic component of membrane; GO:…	GO:0003824 catalytic activity; GO:0003881 CDP-diacylglycerol-inositol 3-phosphatidyltransferase activity; GO:0005488 binding; GO:0008289 lipid binding; GO:0016740 transferase activity; GO:0016772 transferase activity, transferring phosphorus-containing groups; GO:0016780 phosphotransferase activity, for other substituted phosphate groups; GO:0017169 CDP-alcohol phosphatidyltransferase activity; G…			I	KOG3240	Phosphatidylinositol synthase
O14786	913	K	Neuropilin-1 OS=Homo sapiens OX=9606 GN=NRP1 PE=1 SV=3	NRP1	1	1.07768e-28	203.8	2	DK(1)LNTQSTYSEA	-0.22552	0.816	1.279	0.638	endoplasmic reticulum	K06724	NRP1, CD304; neuropilin 1	map04360 Axon guidance; map05166 Human T-cell leukemia virus 1 infection	GO:0000902 cell morphogenesis; GO:0000904 cell morphogenesis involved in differentiation; GO:0001525 angiogenesis; GO:0001558 regulation of cell growth; GO:0001568 blood vessel development; GO:0001569 branching involved in blood vessel morphogenesis; GO:0001570 vasculogenesis; GO:0001654 eye development; GO:0001655 urogenital system development; GO:0001667 ameboidal-type cell migration; GO:000170…	GO:0002116 semaphorin receptor complex; GO:0005576 extracellular region; GO:0005622 intracellular; GO:0005623 cell; GO:0005737 cytoplasm; GO:0005768 endosome; GO:0005769 early endosome; GO:0005829 cytosol; GO:0005856 cytoskeleton; GO:0005882 intermediate filament; GO:0005883 neurofilament; GO:0005886 plasma membrane; GO:0005912 adherens junction; GO:0005924 cell-substrate adherens junction; GO:00…	GO:0003824 catalytic activity; GO:0004672 protein kinase activity; GO:0004713 protein tyrosine kinase activity; GO:0004714 transmembrane receptor protein tyrosine kinase activity; GO:0004888 transmembrane signaling receptor activity; GO:0005021 vascular endothelial growth factor-activated receptor activity; GO:0005096 GTPase activator activity; GO:0005488 binding; GO:0005515 protein binding; GO:0…	PF00431; PF00754; PF00629	CUB domain; F5/8 type C domain; MAM domain
O14818	115	K	Proteasome subunit alpha type-7 OS=Homo sapiens OX=9606 GN=PSMA7 PE=1 SV=1	PSMA7	1	0.0329236	41.025	2	YIASLK(1)QR	-0.85164		1.134		cytoplasm	K02731	PSMA7; 20S proteasome subunit alpha 4 [EC:3.4.25.1]	map03050 Proteasome	GO:0006464 cellular protein modification process; GO:0006508 proteolysis; GO:0006807 nitrogen compound metabolic process; GO:0008152 metabolic process; GO:0009987 cellular process; GO:0016579 protein deubiquitination; GO:0019538 protein metabolic process; GO:0036211 protein modification process; GO:0043170 macromolecule metabolic process; GO:0043412 macromolecule modification; GO:0043687 post-tra…	GO:0000502 proteasome complex; GO:0005622 intracellular; GO:0005623 cell; GO:0005634 nucleus; GO:0005654 nucleoplasm; GO:0005737 cytoplasm; GO:0005829 cytosol; GO:0005839 proteasome core complex; GO:0019773 proteasome core complex, alpha-subunit complex; GO:0031974 membrane-enclosed lumen; GO:0031981 nuclear lumen; GO:0032991 macromolecular complex; GO:0043226 organelle; GO:0043227 membrane-bound…	GO:0005488 binding; GO:0005515 protein binding; GO:0042802 identical protein binding;	PF10584; PF00227	Proteasome subunit A N-terminal signature; Proteasome subunit	O	KOG0183	20S proteasome, regulatory subunit alpha type PSMA7/PRE6
O14828	74	K	Secretory carrier-associated membrane protein 3 OS=Homo sapiens OX=9606 GN=SCAMP3 PE=1 SV=3	SCAMP3	0.999997	0.00970836	56.378	2	K(1)LSPTEPK	-2.1594		1.232		plasma membrane	K19995	SCAMP; secretory carrier-associated membrane protein		GO:0001101 response to acid chemical; GO:0006810 transport; GO:0006886 intracellular protein transport; GO:0006892 post-Golgi vesicle-mediated transport; GO:0008104 protein localization; GO:0010033 response to organic substance; GO:0015031 protein transport; GO:0015833 peptide transport; GO:0016192 vesicle-mediated transport; GO:0032526 response to retinoic acid; GO:0033036 macromolecule localiza…	GO:0000139 Golgi membrane; GO:0005622 intracellular; GO:0005623 cell; GO:0005737 cytoplasm; GO:0005794 Golgi apparatus; GO:0012505 endomembrane system; GO:0016020 membrane; GO:0031090 organelle membrane; GO:0031984 organelle subcompartment; GO:0043226 organelle; GO:0043227 membrane-bounded organelle; GO:0043229 intracellular organelle; GO:0043231 intracellular membrane-bounded organelle; GO:00444…	GO:0005488 binding; GO:0005515 protein binding; GO:0019899 enzyme binding; GO:0031625 ubiquitin protein ligase binding; GO:0044389 ubiquitin-like protein ligase binding;			U	KOG3088	Secretory carrier membrane protein
O14828	102	K	Secretory carrier-associated membrane protein 3 OS=Homo sapiens OX=9606 GN=SCAMP3 PE=1 SV=3	SCAMP3	1	0.00800356	85.813	2	K(1)QEELNR	0.40869	0.828			plasma membrane	K19995	SCAMP; secretory carrier-associated membrane protein		GO:0001101 response to acid chemical; GO:0006810 transport; GO:0006886 intracellular protein transport; GO:0006892 post-Golgi vesicle-mediated transport; GO:0008104 protein localization; GO:0010033 response to organic substance; GO:0015031 protein transport; GO:0015833 peptide transport; GO:0016192 vesicle-mediated transport; GO:0032526 response to retinoic acid; GO:0033036 macromolecule localiza…	GO:0000139 Golgi membrane; GO:0005622 intracellular; GO:0005623 cell; GO:0005737 cytoplasm; GO:0005794 Golgi apparatus; GO:0012505 endomembrane system; GO:0016020 membrane; GO:0031090 organelle membrane; GO:0031984 organelle subcompartment; GO:0043226 organelle; GO:0043227 membrane-bounded organelle; GO:0043229 intracellular organelle; GO:0043231 intracellular membrane-bounded organelle; GO:00444…	GO:0005488 binding; GO:0005515 protein binding; GO:0019899 enzyme binding; GO:0031625 ubiquitin protein ligase binding; GO:0044389 ubiquitin-like protein ligase binding;			U	KOG3088	Secretory carrier membrane protein
O14841	175	K	5-oxoprolinase OS=Homo sapiens OX=9606 GN=OPLAH PE=1 SV=3	OPLAH	1	0.0529699	41.824	2	GK(1)LEGLLSR	0.51947	1.273			cytoplasm	K01469	OPLAH, OXP1, oplAH; 5-oxoprolinase (ATP-hydrolysing) [EC:3.5.2.9]	map00480 Glutathione metabolism; map01100 Metabolic pathways	GO:0006518 peptide metabolic process; GO:0006575 cellular modified amino acid metabolic process; GO:0006749 glutathione metabolic process; GO:0006750 glutathione biosynthetic process; GO:0006790 sulfur compound metabolic process; GO:0006807 nitrogen compound metabolic process; GO:0008152 metabolic process; GO:0009058 biosynthetic process; GO:0009987 cellular process; GO:0019184 nonribosomal pepti…	GO:0005622 intracellular; GO:0005623 cell; GO:0005737 cytoplasm; GO:0005829 cytosol; GO:0044424 intracellular part; GO:0044444 cytoplasmic part; GO:0044464 cell part;	GO:0003824 catalytic activity; GO:0016787 hydrolase activity; GO:0016810 hydrolase activity, acting on carbon-nitrogen (but not peptide) bonds; GO:0016812 hydrolase activity, acting on carbon-nitrogen (but not peptide) bonds, in cyclic amides; GO:0017168 5-oxoprolinase (ATP-hydrolyzing) activity;			E	KOG1939	Oxoprolinase
O14841	766	K	5-oxoprolinase OS=Homo sapiens OX=9606 GN=OPLAH PE=1 SV=3	OPLAH	1	0.000803336	59.645	2	TAISTNIK(1)ER	-0.91664	1.273			cytoplasm	K01469	OPLAH, OXP1, oplAH; 5-oxoprolinase (ATP-hydrolysing) [EC:3.5.2.9]	map00480 Glutathione metabolism; map01100 Metabolic pathways	GO:0006518 peptide metabolic process; GO:0006575 cellular modified amino acid metabolic process; GO:0006749 glutathione metabolic process; GO:0006750 glutathione biosynthetic process; GO:0006790 sulfur compound metabolic process; GO:0006807 nitrogen compound metabolic process; GO:0008152 metabolic process; GO:0009058 biosynthetic process; GO:0009987 cellular process; GO:0019184 nonribosomal pepti…	GO:0005622 intracellular; GO:0005623 cell; GO:0005737 cytoplasm; GO:0005829 cytosol; GO:0044424 intracellular part; GO:0044444 cytoplasmic part; GO:0044464 cell part;	GO:0003824 catalytic activity; GO:0016787 hydrolase activity; GO:0016810 hydrolase activity, acting on carbon-nitrogen (but not peptide) bonds; GO:0016812 hydrolase activity, acting on carbon-nitrogen (but not peptide) bonds, in cyclic amides; GO:0017168 5-oxoprolinase (ATP-hydrolyzing) activity;			E	KOG1939	Oxoprolinase
O14879	249	K	Interferon-induced protein with tetratricopeptide repeats 3 OS=Homo sapiens OX=9606 GN=IFIT3 PE=1 SV=1	IFIT3	1	0.0264073	44.767	2	SAAK(1)FYR	0.027713	0.712			cytoplasm				GO:0002252 immune effector process; GO:0002376 immune system process; GO:0006950 response to stress; GO:0006952 defense response; GO:0006955 immune response; GO:0007154 cell communication; GO:0007165 signal transduction; GO:0007166 cell surface receptor signaling pathway; GO:0008285 negative regulation of cell proliferation; GO:0009605 response to external stimulus; GO:0009607 response to biotic …	GO:0005622 intracellular; GO:0005623 cell; GO:0005737 cytoplasm; GO:0005739 mitochondrion; GO:0005829 cytosol; GO:0043226 organelle; GO:0043227 membrane-bounded organelle; GO:0043229 intracellular organelle; GO:0043231 intracellular membrane-bounded organelle; GO:0044424 intracellular part; GO:0044444 cytoplasmic part; GO:0044464 cell part;	GO:0005488 binding; GO:0005515 protein binding; GO:0042802 identical protein binding;			S	KOG1124	FOG: TPR repeat
O14879	216	K	Interferon-induced protein with tetratricopeptide repeats 3 OS=Homo sapiens OX=9606 GN=IFIT3 PE=1 SV=1	IFIT3	0.999951	0.000183579	75.243	2	VLLGLK(1)LQK	-0.42885	0.712			cytoplasm				GO:0002252 immune effector process; GO:0002376 immune system process; GO:0006950 response to stress; GO:0006952 defense response; GO:0006955 immune response; GO:0007154 cell communication; GO:0007165 signal transduction; GO:0007166 cell surface receptor signaling pathway; GO:0008285 negative regulation of cell proliferation; GO:0009605 response to external stimulus; GO:0009607 response to biotic …	GO:0005622 intracellular; GO:0005623 cell; GO:0005737 cytoplasm; GO:0005739 mitochondrion; GO:0005829 cytosol; GO:0043226 organelle; GO:0043227 membrane-bounded organelle; GO:0043229 intracellular organelle; GO:0043231 intracellular membrane-bounded organelle; GO:0044424 intracellular part; GO:0044444 cytoplasmic part; GO:0044464 cell part;	GO:0005488 binding; GO:0005515 protein binding; GO:0042802 identical protein binding;			S	KOG1124	FOG: TPR repeat
O14907	116	K	Tax1-binding protein 3 OS=Homo sapiens OX=9606 GN=TAX1BP3 PE=1 SV=2	TAX1BP3	1	0.00711313	65.408	2	QSLQK(1)AVQQSMLS	2.6712	0.825			cytoplasm				GO:0007154 cell communication; GO:0007165 signal transduction; GO:0007264 small GTPase mediated signal transduction; GO:0007265 Ras protein signal transduction; GO:0007266 Rho protein signal transduction; GO:0008285 negative regulation of cell proliferation; GO:0009966 regulation of signal transduction; GO:0009968 negative regulation of signal transduction; GO:0009987 cellular process; GO:0010646…	GO:0001650 fibrillar center; GO:0005622 intracellular; GO:0005623 cell; GO:0005634 nucleus; GO:0005730 nucleolus; GO:0005737 cytoplasm; GO:0005829 cytosol; GO:0005856 cytoskeleton; GO:0005886 plasma membrane; GO:0015629 actin cytoskeleton; GO:0016020 membrane; GO:0031974 membrane-enclosed lumen; GO:0031981 nuclear lumen; GO:0043226 organelle; GO:0043227 membrane-bounded organelle; GO:0043228 non-…	GO:0005488 binding; GO:0005515 protein binding; GO:0008013 beta-catenin binding; GO:0008022 protein C-terminus binding;	PF00595	PDZ domain (Also known as DHR or GLGF)	M	KOG3553	Tax interaction protein TIP1
O14907	53	K	Tax1-binding protein 3 OS=Homo sapiens OX=9606 GN=TAX1BP3 PE=1 SV=2	TAX1BP3	1	0.003246	47.334	2	TDK(1)GIYVTR	-0.39563	0.825			cytoplasm				GO:0007154 cell communication; GO:0007165 signal transduction; GO:0007264 small GTPase mediated signal transduction; GO:0007265 Ras protein signal transduction; GO:0007266 Rho protein signal transduction; GO:0008285 negative regulation of cell proliferation; GO:0009966 regulation of signal transduction; GO:0009968 negative regulation of signal transduction; GO:0009987 cellular process; GO:0010646…	GO:0001650 fibrillar center; GO:0005622 intracellular; GO:0005623 cell; GO:0005634 nucleus; GO:0005730 nucleolus; GO:0005737 cytoplasm; GO:0005829 cytosol; GO:0005856 cytoskeleton; GO:0005886 plasma membrane; GO:0015629 actin cytoskeleton; GO:0016020 membrane; GO:0031974 membrane-enclosed lumen; GO:0031981 nuclear lumen; GO:0043226 organelle; GO:0043227 membrane-bounded organelle; GO:0043228 non-…	GO:0005488 binding; GO:0005515 protein binding; GO:0008013 beta-catenin binding; GO:0008022 protein C-terminus binding;	PF00595	PDZ domain (Also known as DHR or GLGF)	M	KOG3553	Tax interaction protein TIP1
O14908	85	K	PDZ domain-containing protein GIPC1 OS=Homo sapiens OX=9606 GN=GIPC1 PE=1 SV=2	GIPC1	1	0.0018622	87.942	2	ELYGK(1)IAEAFR	0.42583	1.089			nucleus	K20056	GIPC, SEMCAP; PDZ domain-containing protein GIPC		GO:0001667 ameboidal-type cell migration; GO:0006605 protein targeting; GO:0006810 transport; GO:0006811 ion transport; GO:0006820 anion transport; GO:0006835 dicarboxylic acid transport; GO:0006865 amino acid transport; GO:0006886 intracellular protein transport; GO:0006928 movement of cell or subcellular component; GO:0007154 cell communication; GO:0007165 signal transduction; GO:0007186 G-prot…	GO:0005622 intracellular; GO:0005623 cell; GO:0005737 cytoplasm; GO:0005829 cytosol; GO:0005903 brush border; GO:0005938 cell cortex; GO:0008021 synaptic vesicle; GO:0012505 endomembrane system; GO:0012506 vesicle membrane; GO:0016020 membrane; GO:0030133 transport vesicle; GO:0030139 endocytic vesicle; GO:0030425 dendrite; GO:0031090 organelle membrane; GO:0031410 cytoplasmic vesicle; GO:0031982…	GO:0003779 actin binding; GO:0005096 GTPase activator activity; GO:0005102 receptor binding; GO:0005488 binding; GO:0005515 protein binding; GO:0008047 enzyme activator activity; GO:0008092 cytoskeletal protein binding; GO:0017022 myosin binding; GO:0019904 protein domain specific binding; GO:0030165 PDZ domain binding; GO:0030234 enzyme regulator activity; GO:0030695 GTPase regulator activity; G…	PF00595	PDZ domain (Also known as DHR or GLGF)	TU	KOG3938	RGS-GAIP interacting protein GIPC, contains PDZ domain
O14908	80	K	PDZ domain-containing protein GIPC1 OS=Homo sapiens OX=9606 GN=GIPC1 PE=1 SV=2	GIPC1	0.998645	0.000770765	57.003	2	IEGFTNVK(0.999)ELYGK(0.001)	2.1309	1.089			nucleus	K20056	GIPC, SEMCAP; PDZ domain-containing protein GIPC		GO:0001667 ameboidal-type cell migration; GO:0006605 protein targeting; GO:0006810 transport; GO:0006811 ion transport; GO:0006820 anion transport; GO:0006835 dicarboxylic acid transport; GO:0006865 amino acid transport; GO:0006886 intracellular protein transport; GO:0006928 movement of cell or subcellular component; GO:0007154 cell communication; GO:0007165 signal transduction; GO:0007186 G-prot…	GO:0005622 intracellular; GO:0005623 cell; GO:0005737 cytoplasm; GO:0005829 cytosol; GO:0005903 brush border; GO:0005938 cell cortex; GO:0008021 synaptic vesicle; GO:0012505 endomembrane system; GO:0012506 vesicle membrane; GO:0016020 membrane; GO:0030133 transport vesicle; GO:0030139 endocytic vesicle; GO:0030425 dendrite; GO:0031090 organelle membrane; GO:0031410 cytoplasmic vesicle; GO:0031982…	GO:0003779 actin binding; GO:0005096 GTPase activator activity; GO:0005102 receptor binding; GO:0005488 binding; GO:0005515 protein binding; GO:0008047 enzyme activator activity; GO:0008092 cytoskeletal protein binding; GO:0017022 myosin binding; GO:0019904 protein domain specific binding; GO:0030165 PDZ domain binding; GO:0030234 enzyme regulator activity; GO:0030695 GTPase regulator activity; G…	PF00595	PDZ domain (Also known as DHR or GLGF)	TU	KOG3938	RGS-GAIP interacting protein GIPC, contains PDZ domain
O14929	15	K	Histone acetyltransferase type B catalytic subunit OS=Homo sapiens OX=9606 GN=HAT1 PE=1 SV=1	HAT1	0.999998	9.74831e-05	87.942	2	FLVEYK(1)SAVEK	0.098017	0.814	1.254	0.649	cytoplasm	K11303	HAT1, KAT1; histone acetyltransferase 1 [EC:2.3.1.48]	map05034 Alcoholism	GO:0006323 DNA packaging; GO:0006325 chromatin organization; GO:0006333 chromatin assembly or disassembly; GO:0006334 nucleosome assembly; GO:0006335 DNA replication-dependent nucleosome assembly; GO:0006336 DNA replication-independent nucleosome assembly; GO:0006464 cellular protein modification process; GO:0006473 protein acetylation; GO:0006475 internal protein amino acid acetylation; GO:00068…	GO:0000228 nuclear chromosome; GO:0000785 chromatin; GO:0000790 nuclear chromatin; GO:0005622 intracellular; GO:0005623 cell; GO:0005634 nucleus; GO:0005654 nucleoplasm; GO:0005694 chromosome; GO:0005737 cytoplasm; GO:0016363 nuclear matrix; GO:0031974 membrane-enclosed lumen; GO:0031981 nuclear lumen; GO:0032991 macromolecular complex; GO:0034399 nuclear periphery; GO:0043226 organelle; GO:00432…	GO:0003824 catalytic activity; GO:0004402 histone acetyltransferase activity; GO:0005488 binding; GO:0005515 protein binding; GO:0008080 N-acetyltransferase activity; GO:0010485 H4 histone acetyltransferase activity; GO:0016407 acetyltransferase activity; GO:0016410 N-acyltransferase activity; GO:0016740 transferase activity; GO:0016746 transferase activity, transferring acyl groups; GO:0016747 t…	PF10394	Histone acetyl transferase HAT1 N-terminus	B	KOG2696	Histone acetyltransferase type b catalytic subunit
O14933	9	K	Ubiquitin/ISG15-conjugating enzyme E2 L6 OS=Homo sapiens OX=9606 GN=UBE2L6 PE=1 SV=4	UBE2L6	0.999999	0.0177329	64.906	2	VVK(1)ELEDLQK	-2.428				cytoplasm	K04553	UBE2L6, UBCH8; ubiquitin-conjugating enzyme E2 L6 [EC:2.3.2.23]	map04120 Ubiquitin mediated proteolysis; map05012 Parkinson disease	GO:0000731 DNA synthesis involved in DNA repair; GO:0001817 regulation of cytokine production; GO:0001818 negative regulation of cytokine production; GO:0006139 nucleobase-containing compound metabolic process; GO:0006259 DNA metabolic process; GO:0006281 DNA repair; GO:0006301 postreplication repair; GO:0006464 cellular protein modification process; GO:0006508 proteolysis; GO:0006725 cellular ar…	GO:0005622 intracellular; GO:0005623 cell; GO:0005634 nucleus; GO:0005654 nucleoplasm; GO:0005737 cytoplasm; GO:0005829 cytosol; GO:0031974 membrane-enclosed lumen; GO:0031981 nuclear lumen; GO:0043226 organelle; GO:0043227 membrane-bounded organelle; GO:0043229 intracellular organelle; GO:0043231 intracellular membrane-bounded organelle; GO:0043233 organelle lumen; GO:0044422 organelle part; GO:…	GO:0003824 catalytic activity; GO:0004842 ubiquitin-protein transferase activity; GO:0005488 binding; GO:0005515 protein binding; GO:0016740 transferase activity; GO:0019787 ubiquitin-like protein transferase activity; GO:0032182 ubiquitin-like protein binding; GO:0042296 ISG15 transferase activity; GO:0043130 ubiquitin binding;	PF00179	Ubiquitin-conjugating enzyme	O	KOG0422	Ubiquitin-protein ligase
O14936	41	K	Peripheral plasma membrane protein CASK OS=Homo sapiens OX=9606 GN=CASK PE=1 SV=3	CASK	0.935191	1.67019e-05	49.097	3	ETGQQFAVK(0.935)IVDVAK(0.065)	1.2254		0.959		cytoplasm	K06103	CASK; calcium/calmodulin-dependent serine protein kinase [EC:2.7.11.1]		GO:0001505 regulation of neurotransmitter levels; GO:0001952 regulation of cell-matrix adhesion; GO:0001953 negative regulation of cell-matrix adhesion; GO:0002791 regulation of peptide secretion; GO:0002793 positive regulation of peptide secretion; GO:0006139 nucleobase-containing compound metabolic process; GO:0006163 purine nucleotide metabolic process; GO:0006355 regulation of transcription, …	GO:0005576 extracellular region; GO:0005604 basement membrane; GO:0005622 intracellular; GO:0005623 cell; GO:0005634 nucleus; GO:0005652 nuclear lamina; GO:0005730 nucleolus; GO:0005737 cytoplasm; GO:0005829 cytosol; GO:0005856 cytoskeleton; GO:0005886 plasma membrane; GO:0005911 cell-cell junction; GO:0005929 cilium; GO:0014069 postsynaptic density; GO:0015629 actin cytoskeleton; GO:0016020 memb…	GO:0003824 catalytic activity; GO:0004385 guanylate kinase activity; GO:0005102 receptor binding; GO:0005488 binding; GO:0005515 protein binding; GO:0008022 protein C-terminus binding; GO:0016301 kinase activity; GO:0016740 transferase activity; GO:0016772 transferase activity, transferring phosphorus-containing groups; GO:0016776 phosphotransferase activity, phosphate group as acceptor; GO:00192…	PF00069; PF02828; PF00595; PF07653; PF00625	Protein kinase domain; L27 domain; PDZ domain (Also known as DHR or GLGF); Variant SH3 domain; Guanylate kinase	T	KOG0609	Calcium/calmodulin-dependent serine protein kinase/membrane-associated guanylate kinase
O14936	756	K	Peripheral plasma membrane protein CASK OS=Homo sapiens OX=9606 GN=CASK PE=1 SV=3	CASK	0.998295	0.00860409	40.502	3	HIK(0.998)NTLITK(0.002)	-1.9825	1.075			cytoplasm	K06103	CASK; calcium/calmodulin-dependent serine protein kinase [EC:2.7.11.1]		GO:0001505 regulation of neurotransmitter levels; GO:0001952 regulation of cell-matrix adhesion; GO:0001953 negative regulation of cell-matrix adhesion; GO:0002791 regulation of peptide secretion; GO:0002793 positive regulation of peptide secretion; GO:0006139 nucleobase-containing compound metabolic process; GO:0006163 purine nucleotide metabolic process; GO:0006355 regulation of transcription, …	GO:0005576 extracellular region; GO:0005604 basement membrane; GO:0005622 intracellular; GO:0005623 cell; GO:0005634 nucleus; GO:0005652 nuclear lamina; GO:0005730 nucleolus; GO:0005737 cytoplasm; GO:0005829 cytosol; GO:0005856 cytoskeleton; GO:0005886 plasma membrane; GO:0005911 cell-cell junction; GO:0005929 cilium; GO:0014069 postsynaptic density; GO:0015629 actin cytoskeleton; GO:0016020 memb…	GO:0003824 catalytic activity; GO:0004385 guanylate kinase activity; GO:0005102 receptor binding; GO:0005488 binding; GO:0005515 protein binding; GO:0008022 protein C-terminus binding; GO:0016301 kinase activity; GO:0016740 transferase activity; GO:0016772 transferase activity, transferring phosphorus-containing groups; GO:0016776 phosphotransferase activity, phosphate group as acceptor; GO:00192…	PF00069; PF02828; PF00595; PF07653; PF00625	Protein kinase domain; L27 domain; PDZ domain (Also known as DHR or GLGF); Variant SH3 domain; Guanylate kinase	T	KOG0609	Calcium/calmodulin-dependent serine protein kinase/membrane-associated guanylate kinase
O14936	825	K	Peripheral plasma membrane protein CASK OS=Homo sapiens OX=9606 GN=CASK PE=1 SV=3	CASK	0.999991	3.77594e-08	50.519	3	K(1)IHEQGLIAILDVEPQALK	0.33292	1.075			cytoplasm	K06103	CASK; calcium/calmodulin-dependent serine protein kinase [EC:2.7.11.1]		GO:0001505 regulation of neurotransmitter levels; GO:0001952 regulation of cell-matrix adhesion; GO:0001953 negative regulation of cell-matrix adhesion; GO:0002791 regulation of peptide secretion; GO:0002793 positive regulation of peptide secretion; GO:0006139 nucleobase-containing compound metabolic process; GO:0006163 purine nucleotide metabolic process; GO:0006355 regulation of transcription, …	GO:0005576 extracellular region; GO:0005604 basement membrane; GO:0005622 intracellular; GO:0005623 cell; GO:0005634 nucleus; GO:0005652 nuclear lamina; GO:0005730 nucleolus; GO:0005737 cytoplasm; GO:0005829 cytosol; GO:0005856 cytoskeleton; GO:0005886 plasma membrane; GO:0005911 cell-cell junction; GO:0005929 cilium; GO:0014069 postsynaptic density; GO:0015629 actin cytoskeleton; GO:0016020 memb…	GO:0003824 catalytic activity; GO:0004385 guanylate kinase activity; GO:0005102 receptor binding; GO:0005488 binding; GO:0005515 protein binding; GO:0008022 protein C-terminus binding; GO:0016301 kinase activity; GO:0016740 transferase activity; GO:0016772 transferase activity, transferring phosphorus-containing groups; GO:0016776 phosphotransferase activity, phosphate group as acceptor; GO:00192…	PF00069; PF02828; PF00595; PF07653; PF00625	Protein kinase domain; L27 domain; PDZ domain (Also known as DHR or GLGF); Variant SH3 domain; Guanylate kinase	T	KOG0609	Calcium/calmodulin-dependent serine protein kinase/membrane-associated guanylate kinase
O14939	388	K	Phospholipase D2 OS=Homo sapiens OX=9606 GN=PLD2 PE=1 SV=2	PLD2	1	0.0353872	63.301	2	LDIMLK(1)R	2.1177				nucleus	K01115	PLD1_2; phospholipase D1/2 [EC:3.1.4.4]	map00564 Glycerophospholipid metabolism; map00565 Ether lipid metabolism; map01100 Metabolic pathways; map04014 Ras signaling pathway; map04024 cAMP signaling pathway; map04071 Sphingolipid signaling pathway; map04072 Phospholipase D signaling pathway; map04144 Endocytosis; map04666 Fc gamma R-mediated phagocytosis; map04724 Glutamatergic synapse; map04912 GnRH signaling pathway; map04928 Parathy…	GO:0000302 response to reactive oxygen species; GO:0001666 response to hypoxia; GO:0002029 desensitization of G-protein coupled receptor protein signaling pathway; GO:0002031 G-protein coupled receptor internalization; GO:0002252 immune effector process; GO:0002253 activation of immune response; GO:0002376 immune system process; GO:0002429 immune response-activating cell surface receptor signalin…	GO:0005622 intracellular; GO:0005623 cell; GO:0005634 nucleus; GO:0005737 cytoplasm; GO:0005783 endoplasmic reticulum; GO:0005789 endoplasmic reticulum membrane; GO:0005794 Golgi apparatus; GO:0005886 plasma membrane; GO:0005901 caveola; GO:0005903 brush border; GO:0012505 endomembrane system; GO:0016020 membrane; GO:0030027 lamellipodium; GO:0031252 cell leading edge; GO:0031253 cell projection …	GO:0003824 catalytic activity; GO:0004620 phospholipase activity; GO:0004630 phospholipase D activity; GO:0005080 protein kinase C binding; GO:0005488 binding; GO:0005515 protein binding; GO:0008081 phosphoric diester hydrolase activity; GO:0016298 lipase activity; GO:0016787 hydrolase activity; GO:0016788 hydrolase activity, acting on ester bonds; GO:0019899 enzyme binding; GO:0019900 kinase bin…	PF00787; PF13091	PX domain; PLD-like domain	I	KOG1329	Phospholipase D1
O14939	292	K	Phospholipase D2 OS=Homo sapiens OX=9606 GN=PLD2 PE=1 SV=2	PLD2	1	8.19651e-05	72.922	2	SLILK(1)CSSYR	-0.4387				nucleus	K01115	PLD1_2; phospholipase D1/2 [EC:3.1.4.4]	map00564 Glycerophospholipid metabolism; map00565 Ether lipid metabolism; map01100 Metabolic pathways; map04014 Ras signaling pathway; map04024 cAMP signaling pathway; map04071 Sphingolipid signaling pathway; map04072 Phospholipase D signaling pathway; map04144 Endocytosis; map04666 Fc gamma R-mediated phagocytosis; map04724 Glutamatergic synapse; map04912 GnRH signaling pathway; map04928 Parathy…	GO:0000302 response to reactive oxygen species; GO:0001666 response to hypoxia; GO:0002029 desensitization of G-protein coupled receptor protein signaling pathway; GO:0002031 G-protein coupled receptor internalization; GO:0002252 immune effector process; GO:0002253 activation of immune response; GO:0002376 immune system process; GO:0002429 immune response-activating cell surface receptor signalin…	GO:0005622 intracellular; GO:0005623 cell; GO:0005634 nucleus; GO:0005737 cytoplasm; GO:0005783 endoplasmic reticulum; GO:0005789 endoplasmic reticulum membrane; GO:0005794 Golgi apparatus; GO:0005886 plasma membrane; GO:0005901 caveola; GO:0005903 brush border; GO:0012505 endomembrane system; GO:0016020 membrane; GO:0030027 lamellipodium; GO:0031252 cell leading edge; GO:0031253 cell projection …	GO:0003824 catalytic activity; GO:0004620 phospholipase activity; GO:0004630 phospholipase D activity; GO:0005080 protein kinase C binding; GO:0005488 binding; GO:0005515 protein binding; GO:0008081 phosphoric diester hydrolase activity; GO:0016298 lipase activity; GO:0016787 hydrolase activity; GO:0016788 hydrolase activity, acting on ester bonds; GO:0019899 enzyme binding; GO:0019900 kinase bin…	PF00787; PF13091	PX domain; PLD-like domain	I	KOG1329	Phospholipase D1
O14939	656	K	Phospholipase D2 OS=Homo sapiens OX=9606 GN=PLD2 PE=1 SV=2	PLD2	1	2.5348e-05	84.102	2	TVLNK(1)VGDEIVDR	1.7826				nucleus	K01115	PLD1_2; phospholipase D1/2 [EC:3.1.4.4]	map00564 Glycerophospholipid metabolism; map00565 Ether lipid metabolism; map01100 Metabolic pathways; map04014 Ras signaling pathway; map04024 cAMP signaling pathway; map04071 Sphingolipid signaling pathway; map04072 Phospholipase D signaling pathway; map04144 Endocytosis; map04666 Fc gamma R-mediated phagocytosis; map04724 Glutamatergic synapse; map04912 GnRH signaling pathway; map04928 Parathy…	GO:0000302 response to reactive oxygen species; GO:0001666 response to hypoxia; GO:0002029 desensitization of G-protein coupled receptor protein signaling pathway; GO:0002031 G-protein coupled receptor internalization; GO:0002252 immune effector process; GO:0002253 activation of immune response; GO:0002376 immune system process; GO:0002429 immune response-activating cell surface receptor signalin…	GO:0005622 intracellular; GO:0005623 cell; GO:0005634 nucleus; GO:0005737 cytoplasm; GO:0005783 endoplasmic reticulum; GO:0005789 endoplasmic reticulum membrane; GO:0005794 Golgi apparatus; GO:0005886 plasma membrane; GO:0005901 caveola; GO:0005903 brush border; GO:0012505 endomembrane system; GO:0016020 membrane; GO:0030027 lamellipodium; GO:0031252 cell leading edge; GO:0031253 cell projection …	GO:0003824 catalytic activity; GO:0004620 phospholipase activity; GO:0004630 phospholipase D activity; GO:0005080 protein kinase C binding; GO:0005488 binding; GO:0005515 protein binding; GO:0008081 phosphoric diester hydrolase activity; GO:0016298 lipase activity; GO:0016787 hydrolase activity; GO:0016788 hydrolase activity, acting on ester bonds; GO:0019899 enzyme binding; GO:0019900 kinase bin…	PF00787; PF13091	PX domain; PLD-like domain	I	KOG1329	Phospholipase D1
O14964	207	K	Hepatocyte growth factor-regulated tyrosine kinase substrate OS=Homo sapiens OX=9606 GN=HGS PE=1 SV=1	HGS	1	0.00564113	44.82	2	FGIEK(1)EVR	0.33402	0.607	1.462	0.415	nucleus	K12182	HGS, HRS, VPS27; hepatocyte growth factor-regulated tyrosine kinase substrate	map04144 Endocytosis; map04145 Phagosome	GO:0001932 regulation of protein phosphorylation; GO:0006605 protein targeting; GO:0006622 protein targeting to lysosome; GO:0006623 protein targeting to vacuole; GO:0006810 transport; GO:0006886 intracellular protein transport; GO:0006914 autophagy; GO:0006996 organelle organization; GO:0007032 endosome organization; GO:0007034 vacuolar transport; GO:0007041 lysosomal transport; GO:0007154 cell …	GO:0000323 lytic vacuole; GO:0005622 intracellular; GO:0005623 cell; GO:0005737 cytoplasm; GO:0005764 lysosome; GO:0005768 endosome; GO:0005769 early endosome; GO:0005770 late endosome; GO:0005771 multivesicular body; GO:0005773 vacuole; GO:0005829 cytosol; GO:0010008 endosome membrane; GO:0012505 endomembrane system; GO:0016020 membrane; GO:0030141 secretory granule; GO:0031090 organelle membran…	GO:0005488 binding; GO:0005515 protein binding; GO:0019899 enzyme binding; GO:0019904 protein domain specific binding; GO:0042802 identical protein binding; GO:0044389 ubiquitin-like protein ligase binding;	PF00790; PF01363; PF12210	VHS domain; FYVE zinc finger; Hepatocyte growth factor-regulated tyrosine kinase substrate	U	KOG1818	Membrane trafficking and cell signaling protein HRS, contains VHS and FYVE domains
O14964	86	K	Hepatocyte growth factor-regulated tyrosine kinase substrate OS=Homo sapiens OX=9606 GN=HGS PE=1 SV=1	HGS	0.99994	4.82959e-17	85.421	3	NCGQTVHDEVANK(1)QTMEELK	2.5494		1.084		nucleus	K12182	HGS, HRS, VPS27; hepatocyte growth factor-regulated tyrosine kinase substrate	map04144 Endocytosis; map04145 Phagosome	GO:0001932 regulation of protein phosphorylation; GO:0006605 protein targeting; GO:0006622 protein targeting to lysosome; GO:0006623 protein targeting to vacuole; GO:0006810 transport; GO:0006886 intracellular protein transport; GO:0006914 autophagy; GO:0006996 organelle organization; GO:0007032 endosome organization; GO:0007034 vacuolar transport; GO:0007041 lysosomal transport; GO:0007154 cell …	GO:0000323 lytic vacuole; GO:0005622 intracellular; GO:0005623 cell; GO:0005737 cytoplasm; GO:0005764 lysosome; GO:0005768 endosome; GO:0005769 early endosome; GO:0005770 late endosome; GO:0005771 multivesicular body; GO:0005773 vacuole; GO:0005829 cytosol; GO:0010008 endosome membrane; GO:0012505 endomembrane system; GO:0016020 membrane; GO:0030141 secretory granule; GO:0031090 organelle membran…	GO:0005488 binding; GO:0005515 protein binding; GO:0019899 enzyme binding; GO:0019904 protein domain specific binding; GO:0042802 identical protein binding; GO:0044389 ubiquitin-like protein ligase binding;	PF00790; PF01363; PF12210	VHS domain; FYVE zinc finger; Hepatocyte growth factor-regulated tyrosine kinase substrate	U	KOG1818	Membrane trafficking and cell signaling protein HRS, contains VHS and FYVE domains
O14964	126	K	Hepatocyte growth factor-regulated tyrosine kinase substrate OS=Homo sapiens OX=9606 GN=HGS PE=1 SV=1	HGS	0.999999	0.000190857	64.266	2	YK(1)VVQDTYQIMK	2.0907	1.128	0.854	1.321	nucleus	K12182	HGS, HRS, VPS27; hepatocyte growth factor-regulated tyrosine kinase substrate	map04144 Endocytosis; map04145 Phagosome	GO:0001932 regulation of protein phosphorylation; GO:0006605 protein targeting; GO:0006622 protein targeting to lysosome; GO:0006623 protein targeting to vacuole; GO:0006810 transport; GO:0006886 intracellular protein transport; GO:0006914 autophagy; GO:0006996 organelle organization; GO:0007032 endosome organization; GO:0007034 vacuolar transport; GO:0007041 lysosomal transport; GO:0007154 cell …	GO:0000323 lytic vacuole; GO:0005622 intracellular; GO:0005623 cell; GO:0005737 cytoplasm; GO:0005764 lysosome; GO:0005768 endosome; GO:0005769 early endosome; GO:0005770 late endosome; GO:0005771 multivesicular body; GO:0005773 vacuole; GO:0005829 cytosol; GO:0010008 endosome membrane; GO:0012505 endomembrane system; GO:0016020 membrane; GO:0030141 secretory granule; GO:0031090 organelle membran…	GO:0005488 binding; GO:0005515 protein binding; GO:0019899 enzyme binding; GO:0019904 protein domain specific binding; GO:0042802 identical protein binding; GO:0044389 ubiquitin-like protein ligase binding;	PF00790; PF01363; PF12210	VHS domain; FYVE zinc finger; Hepatocyte growth factor-regulated tyrosine kinase substrate	U	KOG1818	Membrane trafficking and cell signaling protein HRS, contains VHS and FYVE domains
O14964	202	K	Hepatocyte growth factor-regulated tyrosine kinase substrate OS=Homo sapiens OX=9606 GN=HGS PE=1 SV=1	HGS	0.999475	0.000455538	70.389	2	YSTIPK(0.999)FGIEK(0.001)	0.72836		1.084		nucleus	K12182	HGS, HRS, VPS27; hepatocyte growth factor-regulated tyrosine kinase substrate	map04144 Endocytosis; map04145 Phagosome	GO:0001932 regulation of protein phosphorylation; GO:0006605 protein targeting; GO:0006622 protein targeting to lysosome; GO:0006623 protein targeting to vacuole; GO:0006810 transport; GO:0006886 intracellular protein transport; GO:0006914 autophagy; GO:0006996 organelle organization; GO:0007032 endosome organization; GO:0007034 vacuolar transport; GO:0007041 lysosomal transport; GO:0007154 cell …	GO:0000323 lytic vacuole; GO:0005622 intracellular; GO:0005623 cell; GO:0005737 cytoplasm; GO:0005764 lysosome; GO:0005768 endosome; GO:0005769 early endosome; GO:0005770 late endosome; GO:0005771 multivesicular body; GO:0005773 vacuole; GO:0005829 cytosol; GO:0010008 endosome membrane; GO:0012505 endomembrane system; GO:0016020 membrane; GO:0030141 secretory granule; GO:0031090 organelle membran…	GO:0005488 binding; GO:0005515 protein binding; GO:0019899 enzyme binding; GO:0019904 protein domain specific binding; GO:0042802 identical protein binding; GO:0044389 ubiquitin-like protein ligase binding;	PF00790; PF01363; PF12210	VHS domain; FYVE zinc finger; Hepatocyte growth factor-regulated tyrosine kinase substrate	U	KOG1818	Membrane trafficking and cell signaling protein HRS, contains VHS and FYVE domains
O14975	398	K	Very long-chain acyl-CoA synthetase OS=Homo sapiens OX=9606 GN=SLC27A2 PE=1 SV=2	SLC27A2	0.999993	1.02721e-27	156.14	2	IITYDLIK(1)YDVEK	2.3137	1.14	0.921	1.238	endoplasmic reticulum	K08746	SLC27A2, FACVL1, FATP2; solute carrier family 27 (fatty acid transporter), member 2 [EC:6.2.1.- 6.2.1.3]	map03320 PPAR signaling pathway; map04146 Peroxisome; map04931 Insulin resistance	GO:0001561 fatty acid alpha-oxidation; GO:0001676 long-chain fatty acid metabolic process; GO:0001775 cell activation; GO:0002252 immune effector process; GO:0002263 cell activation involved in immune response; GO:0002274 myeloid leukocyte activation; GO:0002275 myeloid cell activation involved in immune response; GO:0002283 neutrophil activation involved in immune response; GO:0002366 leukocyte …	GO:0005622 intracellular; GO:0005623 cell; GO:0005737 cytoplasm; GO:0005777 peroxisome; GO:0005778 peroxisomal membrane; GO:0005779 integral component of peroxisomal membrane; GO:0005783 endoplasmic reticulum; GO:0005788 endoplasmic reticulum lumen; GO:0005789 endoplasmic reticulum membrane; GO:0005829 cytosol; GO:0005886 plasma membrane; GO:0012505 endomembrane system; GO:0012506 vesicle membran…	GO:0003824 catalytic activity; GO:0004467 long-chain fatty acid-CoA ligase activity; GO:0005102 receptor binding; GO:0005488 binding; GO:0005515 protein binding; GO:0015645 fatty acid ligase activity; GO:0016405 CoA-ligase activity; GO:0016874 ligase activity; GO:0016877 ligase activity, forming carbon-sulfur bonds; GO:0016878 acid-thiol ligase activity; GO:0019899 enzyme binding; GO:0031957 very…	PF13193	Domain of unknown function (DUF4009)	I	KOG1179	Very long-chain acyl-CoA synthetase/fatty acid transporter
O14975	174	K	Very long-chain acyl-CoA synthetase OS=Homo sapiens OX=9606 GN=SLC27A2 PE=1 SV=2	SLC27A2	1	0.000318685	72.846	2	K(1)DDVSIYYVSR	0.98386		0.919		endoplasmic reticulum	K08746	SLC27A2, FACVL1, FATP2; solute carrier family 27 (fatty acid transporter), member 2 [EC:6.2.1.- 6.2.1.3]	map03320 PPAR signaling pathway; map04146 Peroxisome; map04931 Insulin resistance	GO:0001561 fatty acid alpha-oxidation; GO:0001676 long-chain fatty acid metabolic process; GO:0001775 cell activation; GO:0002252 immune effector process; GO:0002263 cell activation involved in immune response; GO:0002274 myeloid leukocyte activation; GO:0002275 myeloid cell activation involved in immune response; GO:0002283 neutrophil activation involved in immune response; GO:0002366 leukocyte …	GO:0005622 intracellular; GO:0005623 cell; GO:0005737 cytoplasm; GO:0005777 peroxisome; GO:0005778 peroxisomal membrane; GO:0005779 integral component of peroxisomal membrane; GO:0005783 endoplasmic reticulum; GO:0005788 endoplasmic reticulum lumen; GO:0005789 endoplasmic reticulum membrane; GO:0005829 cytosol; GO:0005886 plasma membrane; GO:0012505 endomembrane system; GO:0012506 vesicle membran…	GO:0003824 catalytic activity; GO:0004467 long-chain fatty acid-CoA ligase activity; GO:0005102 receptor binding; GO:0005488 binding; GO:0005515 protein binding; GO:0015645 fatty acid ligase activity; GO:0016405 CoA-ligase activity; GO:0016874 ligase activity; GO:0016877 ligase activity, forming carbon-sulfur bonds; GO:0016878 acid-thiol ligase activity; GO:0019899 enzyme binding; GO:0031957 very…	PF13193	Domain of unknown function (DUF4009)	I	KOG1179	Very long-chain acyl-CoA synthetase/fatty acid transporter
O14975	419	K	Very long-chain acyl-CoA synthetase OS=Homo sapiens OX=9606 GN=SLC27A2 PE=1 SV=2	SLC27A2	0.999882	0.0158094	40.533	2	VPK(1)GEVGLLVCK	-0.22521	1.142			endoplasmic reticulum	K08746	SLC27A2, FACVL1, FATP2; solute carrier family 27 (fatty acid transporter), member 2 [EC:6.2.1.- 6.2.1.3]	map03320 PPAR signaling pathway; map04146 Peroxisome; map04931 Insulin resistance	GO:0001561 fatty acid alpha-oxidation; GO:0001676 long-chain fatty acid metabolic process; GO:0001775 cell activation; GO:0002252 immune effector process; GO:0002263 cell activation involved in immune response; GO:0002274 myeloid leukocyte activation; GO:0002275 myeloid cell activation involved in immune response; GO:0002283 neutrophil activation involved in immune response; GO:0002366 leukocyte …	GO:0005622 intracellular; GO:0005623 cell; GO:0005737 cytoplasm; GO:0005777 peroxisome; GO:0005778 peroxisomal membrane; GO:0005779 integral component of peroxisomal membrane; GO:0005783 endoplasmic reticulum; GO:0005788 endoplasmic reticulum lumen; GO:0005789 endoplasmic reticulum membrane; GO:0005829 cytosol; GO:0005886 plasma membrane; GO:0012505 endomembrane system; GO:0012506 vesicle membran…	GO:0003824 catalytic activity; GO:0004467 long-chain fatty acid-CoA ligase activity; GO:0005102 receptor binding; GO:0005488 binding; GO:0005515 protein binding; GO:0015645 fatty acid ligase activity; GO:0016405 CoA-ligase activity; GO:0016874 ligase activity; GO:0016877 ligase activity, forming carbon-sulfur bonds; GO:0016878 acid-thiol ligase activity; GO:0019899 enzyme binding; GO:0031957 very…	PF13193	Domain of unknown function (DUF4009)	I	KOG1179	Very long-chain acyl-CoA synthetase/fatty acid transporter
O14976	395	K	Cyclin-G-associated kinase OS=Homo sapiens OX=9606 GN=GAK PE=1 SV=2	GAK	0.999787	1.91935e-05	40.224	2	DTSSK(1)VIQSVANYAK	2.8492	1.019			plasma membrane	K08855	GAK; cyclin G-associated kinase [EC:2.7.11.1]		GO:0001889 liver development; GO:0006457 protein folding; GO:0006458 'de novo' protein folding; GO:0006464 cellular protein modification process; GO:0006468 protein phosphorylation; GO:0006793 phosphorus metabolic process; GO:0006796 phosphate-containing compound metabolic process; GO:0006807 nitrogen compound metabolic process; GO:0006810 transport; GO:0006892 post-Golgi vesicle-mediated transpo…	GO:0005622 intracellular; GO:0005623 cell; GO:0005737 cytoplasm; GO:0005794 Golgi apparatus; GO:0005829 cytosol; GO:0012505 endomembrane system; GO:0031982 vesicle; GO:0043226 organelle; GO:0043227 membrane-bounded organelle; GO:0043229 intracellular organelle; GO:0043231 intracellular membrane-bounded organelle; GO:0044424 intracellular part; GO:0044444 cytoplasmic part; GO:0044464 cell part;	GO:0003824 catalytic activity; GO:0004672 protein kinase activity; GO:0004674 protein serine/threonine kinase activity; GO:0005488 binding; GO:0005515 protein binding; GO:0016301 kinase activity; GO:0016740 transferase activity; GO:0016772 transferase activity, transferring phosphorus-containing groups; GO:0016773 phosphotransferase activity, alcohol group as acceptor; GO:0030332 cyclin binding; …	PF00069	Protein kinase domain	T	KOG2283	Clathrin coat dissociation kinase GAK/PTEN/Auxilin and related tyrosine phosphatases
O14980	455	K	Exportin-1 OS=Homo sapiens OX=9606 GN=XPO1 PE=1 SV=1	XPO1	1	7.72218e-22	166.66	2	DTDSINLYK(1)NMR	1.6276	0.769	1.294	0.594	cytoplasm	K14290	XPO1, CRM1; exportin-1	map03008 Ribosome biogenesis in eukaryotes; map03013 RNA transport; map04013 MAPK signaling pathway - fly; map05164 Influenza A; map05166 Human T-cell leukemia virus 1 infection	GO:0000054 ribosomal subunit export from nucleus; GO:0000055 ribosomal large subunit export from nucleus; GO:0000056 ribosomal small subunit export from nucleus; GO:0006403 RNA localization; GO:0006405 RNA export from nucleus; GO:0006611 protein export from nucleus; GO:0006810 transport; GO:0006886 intracellular protein transport; GO:0006913 nucleocytoplasmic transport; GO:0008104 protein localiz…	GO:0000775 chromosome, centromeric region; GO:0000776 kinetochore; GO:0005622 intracellular; GO:0005623 cell; GO:0005634 nucleus; GO:0005635 nuclear envelope; GO:0005642 annulate lamellae; GO:0005654 nucleoplasm; GO:0005694 chromosome; GO:0005730 nucleolus; GO:0005737 cytoplasm; GO:0005829 cytosol; GO:0012505 endomembrane system; GO:0015030 Cajal body; GO:0016020 membrane; GO:0016604 nuclear body…	GO:0005049 nuclear export signal receptor activity; GO:0005215 transporter activity;			UY	KOG2020	Nuclear transport receptor CRM1/MSN5 (importin beta superfamily)
O14980	693	K	Exportin-1 OS=Homo sapiens OX=9606 GN=XPO1 PE=1 SV=1	XPO1	1	0.000295066	85.622	2	QLGSILK(1)TNVR	0.74387	1.069	0.9	1.188	cytoplasm	K14290	XPO1, CRM1; exportin-1	map03008 Ribosome biogenesis in eukaryotes; map03013 RNA transport; map04013 MAPK signaling pathway - fly; map05164 Influenza A; map05166 Human T-cell leukemia virus 1 infection	GO:0000054 ribosomal subunit export from nucleus; GO:0000055 ribosomal large subunit export from nucleus; GO:0000056 ribosomal small subunit export from nucleus; GO:0006403 RNA localization; GO:0006405 RNA export from nucleus; GO:0006611 protein export from nucleus; GO:0006810 transport; GO:0006886 intracellular protein transport; GO:0006913 nucleocytoplasmic transport; GO:0008104 protein localiz…	GO:0000775 chromosome, centromeric region; GO:0000776 kinetochore; GO:0005622 intracellular; GO:0005623 cell; GO:0005634 nucleus; GO:0005635 nuclear envelope; GO:0005642 annulate lamellae; GO:0005654 nucleoplasm; GO:0005694 chromosome; GO:0005730 nucleolus; GO:0005737 cytoplasm; GO:0005829 cytosol; GO:0012505 endomembrane system; GO:0015030 Cajal body; GO:0016020 membrane; GO:0016604 nuclear body…	GO:0005049 nuclear export signal receptor activity; GO:0005215 transporter activity;			UY	KOG2020	Nuclear transport receptor CRM1/MSN5 (importin beta superfamily)
O15013	632	K	Rho guanine nucleotide exchange factor 10 OS=Homo sapiens OX=9606 GN=ARHGEF10 PE=1 SV=4	ARHGEF10	1	0.0071665	44.598	2	YLNK(1)LLSSGSR	2.0376	0.916			nucleus	K16727	ARHGEF10; Rho guanine nucleotide exchange factor 10		GO:0000226 microtubule cytoskeleton organization; GO:0000278 mitotic cell cycle; GO:0000280 nuclear division; GO:0006996 organelle organization; GO:0007010 cytoskeleton organization; GO:0007017 microtubule-based process; GO:0007049 cell cycle; GO:0007051 spindle organization; GO:0007052 mitotic spindle organization; GO:0007098 centrosome cycle; GO:0007272 ensheathment of neurons; GO:0007275 multi…	GO:0005622 intracellular; GO:0005623 cell; GO:0005737 cytoplasm; GO:0005813 centrosome; GO:0005815 microtubule organizing center; GO:0005829 cytosol; GO:0005856 cytoskeleton; GO:0015630 microtubule cytoskeleton; GO:0043226 organelle; GO:0043228 non-membrane-bounded organelle; GO:0043229 intracellular organelle; GO:0043232 intracellular non-membrane-bounded organelle; GO:0044422 organelle part; GO…	GO:0005085 guanyl-nucleotide exchange factor activity; GO:0005088 Ras guanyl-nucleotide exchange factor activity; GO:0005089 Rho guanyl-nucleotide exchange factor activity; GO:0005488 binding; GO:0005515 protein binding; GO:0008092 cytoskeletal protein binding; GO:0017016 Ras GTPase binding; GO:0017048 Rho GTPase binding; GO:0019894 kinesin binding; GO:0019899 enzyme binding; GO:0031267 small GTP…	PF00621	RhoGEF domain	T	KOG3522	Predicted guanine nucleotide exchange factor
O15031	1423	K	Plexin-B2 OS=Homo sapiens OX=9606 GN=PLXNB2 PE=1 SV=3	PLXNB2	0.833964	0.00105605	63.212	2	DSAGEPLYK(0.834)LFK(0.166)	1.8501	1.062			plasma membrane	K06821	PLXNB; plexin B	map04360 Axon guidance	GO:0001838 embryonic epithelial tube formation; GO:0001841 neural tube formation; GO:0001843 neural tube closure; GO:0001932 regulation of protein phosphorylation; GO:0002009 morphogenesis of an epithelium; GO:0007154 cell communication; GO:0007155 cell adhesion; GO:0007156 homophilic cell adhesion via plasma membrane adhesion molecules; GO:0007162 negative regulation of cell adhesion; GO:0007165…	GO:0005623 cell; GO:0005886 plasma membrane; GO:0005887 integral component of plasma membrane; GO:0016020 membrane; GO:0016021 integral component of membrane; GO:0031224 intrinsic component of membrane; GO:0031226 intrinsic component of plasma membrane; GO:0044425 membrane part; GO:0044459 plasma membrane part; GO:0044464 cell part; GO:0071944 cell periphery;	GO:0004888 transmembrane signaling receptor activity; GO:0017154 semaphorin receptor activity; GO:0038023 signaling receptor activity; GO:0060089 molecular transducer activity;	PF01833	IPT/TIG domain	T	KOG3610	Plexins (functional semaphorin receptors)
O15031	1738	K	Plexin-B2 OS=Homo sapiens OX=9606 GN=PLXNB2 PE=1 SV=3	PLXNB2	0.999909	0.0329689	57.888	2	DSPSNK(1)LLYAK	-0.070338	1.062			plasma membrane	K06821	PLXNB; plexin B	map04360 Axon guidance	GO:0001838 embryonic epithelial tube formation; GO:0001841 neural tube formation; GO:0001843 neural tube closure; GO:0001932 regulation of protein phosphorylation; GO:0002009 morphogenesis of an epithelium; GO:0007154 cell communication; GO:0007155 cell adhesion; GO:0007156 homophilic cell adhesion via plasma membrane adhesion molecules; GO:0007162 negative regulation of cell adhesion; GO:0007165…	GO:0005623 cell; GO:0005886 plasma membrane; GO:0005887 integral component of plasma membrane; GO:0016020 membrane; GO:0016021 integral component of membrane; GO:0031224 intrinsic component of membrane; GO:0031226 intrinsic component of plasma membrane; GO:0044425 membrane part; GO:0044459 plasma membrane part; GO:0044464 cell part; GO:0071944 cell periphery;	GO:0004888 transmembrane signaling receptor activity; GO:0017154 semaphorin receptor activity; GO:0038023 signaling receptor activity; GO:0060089 molecular transducer activity;	PF01833	IPT/TIG domain	T	KOG3610	Plexins (functional semaphorin receptors)
O15031	1743	K	Plexin-B2 OS=Homo sapiens OX=9606 GN=PLXNB2 PE=1 SV=3	PLXNB2	0.999999	1.37919e-05	81.335	2	LLYAK(1)EISTYK	0.75296	1.062			plasma membrane	K06821	PLXNB; plexin B	map04360 Axon guidance	GO:0001838 embryonic epithelial tube formation; GO:0001841 neural tube formation; GO:0001843 neural tube closure; GO:0001932 regulation of protein phosphorylation; GO:0002009 morphogenesis of an epithelium; GO:0007154 cell communication; GO:0007155 cell adhesion; GO:0007156 homophilic cell adhesion via plasma membrane adhesion molecules; GO:0007162 negative regulation of cell adhesion; GO:0007165…	GO:0005623 cell; GO:0005886 plasma membrane; GO:0005887 integral component of plasma membrane; GO:0016020 membrane; GO:0016021 integral component of membrane; GO:0031224 intrinsic component of membrane; GO:0031226 intrinsic component of plasma membrane; GO:0044425 membrane part; GO:0044459 plasma membrane part; GO:0044464 cell part; GO:0071944 cell periphery;	GO:0004888 transmembrane signaling receptor activity; GO:0017154 semaphorin receptor activity; GO:0038023 signaling receptor activity; GO:0060089 molecular transducer activity;	PF01833	IPT/TIG domain	T	KOG3610	Plexins (functional semaphorin receptors)
O15031	1387	K	Plexin-B2 OS=Homo sapiens OX=9606 GN=PLXNB2 PE=1 SV=3	PLXNB2	1	0.0374839	42.229	2	NPK(1)LMLR	1.6968	1.062			plasma membrane	K06821	PLXNB; plexin B	map04360 Axon guidance	GO:0001838 embryonic epithelial tube formation; GO:0001841 neural tube formation; GO:0001843 neural tube closure; GO:0001932 regulation of protein phosphorylation; GO:0002009 morphogenesis of an epithelium; GO:0007154 cell communication; GO:0007155 cell adhesion; GO:0007156 homophilic cell adhesion via plasma membrane adhesion molecules; GO:0007162 negative regulation of cell adhesion; GO:0007165…	GO:0005623 cell; GO:0005886 plasma membrane; GO:0005887 integral component of plasma membrane; GO:0016020 membrane; GO:0016021 integral component of membrane; GO:0031224 intrinsic component of membrane; GO:0031226 intrinsic component of plasma membrane; GO:0044425 membrane part; GO:0044459 plasma membrane part; GO:0044464 cell part; GO:0071944 cell periphery;	GO:0004888 transmembrane signaling receptor activity; GO:0017154 semaphorin receptor activity; GO:0038023 signaling receptor activity; GO:0060089 molecular transducer activity;	PF01833	IPT/TIG domain	T	KOG3610	Plexins (functional semaphorin receptors)
O15031	1615	K	Plexin-B2 OS=Homo sapiens OX=9606 GN=PLXNB2 PE=1 SV=3	PLXNB2	1	0.0178071	43.613	2	TK(1)AITEIYLTR	2.03	1.062			plasma membrane	K06821	PLXNB; plexin B	map04360 Axon guidance	GO:0001838 embryonic epithelial tube formation; GO:0001841 neural tube formation; GO:0001843 neural tube closure; GO:0001932 regulation of protein phosphorylation; GO:0002009 morphogenesis of an epithelium; GO:0007154 cell communication; GO:0007155 cell adhesion; GO:0007156 homophilic cell adhesion via plasma membrane adhesion molecules; GO:0007162 negative regulation of cell adhesion; GO:0007165…	GO:0005623 cell; GO:0005886 plasma membrane; GO:0005887 integral component of plasma membrane; GO:0016020 membrane; GO:0016021 integral component of membrane; GO:0031224 intrinsic component of membrane; GO:0031226 intrinsic component of plasma membrane; GO:0044425 membrane part; GO:0044459 plasma membrane part; GO:0044464 cell part; GO:0071944 cell periphery;	GO:0004888 transmembrane signaling receptor activity; GO:0017154 semaphorin receptor activity; GO:0038023 signaling receptor activity; GO:0060089 molecular transducer activity;	PF01833	IPT/TIG domain	T	KOG3610	Plexins (functional semaphorin receptors)
O15031	1491	K	Plexin-B2 OS=Homo sapiens OX=9606 GN=PLXNB2 PE=1 SV=3	PLXNB2	0.997974	3.42434e-10	128.57	2	VLNCDTISQVK(0.998)EK(0.002)	1.6621	1.062			plasma membrane	K06821	PLXNB; plexin B	map04360 Axon guidance	GO:0001838 embryonic epithelial tube formation; GO:0001841 neural tube formation; GO:0001843 neural tube closure; GO:0001932 regulation of protein phosphorylation; GO:0002009 morphogenesis of an epithelium; GO:0007154 cell communication; GO:0007155 cell adhesion; GO:0007156 homophilic cell adhesion via plasma membrane adhesion molecules; GO:0007162 negative regulation of cell adhesion; GO:0007165…	GO:0005623 cell; GO:0005886 plasma membrane; GO:0005887 integral component of plasma membrane; GO:0016020 membrane; GO:0016021 integral component of membrane; GO:0031224 intrinsic component of membrane; GO:0031226 intrinsic component of plasma membrane; GO:0044425 membrane part; GO:0044459 plasma membrane part; GO:0044464 cell part; GO:0071944 cell periphery;	GO:0004888 transmembrane signaling receptor activity; GO:0017154 semaphorin receptor activity; GO:0038023 signaling receptor activity; GO:0060089 molecular transducer activity;	PF01833	IPT/TIG domain	T	KOG3610	Plexins (functional semaphorin receptors)
O15067	279	K	Phosphoribosylformylglycinamidine synthase OS=Homo sapiens OX=9606 GN=PFAS PE=1 SV=4	PFAS	1	0.0208348	48.701	3	FCDNSSAIQGK(1)EVR	1.9978		1.081		nucleus	K01952	PFAS, purL; phosphoribosylformylglycinamidine synthase [EC:6.3.5.3]	map00230 Purine metabolism; map01100 Metabolic pathways	GO:0006082 organic acid metabolic process; GO:0006139 nucleobase-containing compound metabolic process; GO:0006163 purine nucleotide metabolic process; GO:0006164 purine nucleotide biosynthetic process; GO:0006188 IMP biosynthetic process; GO:0006189 'de novo' IMP biosynthetic process; GO:0006520 cellular amino acid metabolic process; GO:0006541 glutamine metabolic process; GO:0006725 cellular ar…	GO:0005622 intracellular; GO:0005623 cell; GO:0005737 cytoplasm; GO:0005829 cytosol; GO:0044424 intracellular part; GO:0044444 cytoplasmic part; GO:0044464 cell part;	GO:0003824 catalytic activity; GO:0004642 phosphoribosylformylglycinamidine synthase activity; GO:0016874 ligase activity; GO:0016879 ligase activity, forming carbon-nitrogen bonds; GO:0016884 carbon-nitrogen ligase activity, with glutamine as amido-N-donor;	PF02769; PF13507	AIR synthase related protein, C-terminal domain; CobB/CobQ-like glutamine amidotransferase domain	F	KOG1907	Phosphoribosylformylglycinamidine synthase
O15118	1180	K	NPC intracellular cholesterol transporter 1 OS=Homo sapiens OX=9606 GN=NPC1 PE=1 SV=2	NPC1	1	2.69309e-12	123.5	2	AFTVSMK(1)GSR	-0.029285	0.912	1.11	0.822	plasma membrane	K12385	NPC1; Niemann-Pick C1 protein	map04142 Lysosome; map04979 Cholesterol metabolism	GO:0006082 organic acid metabolic process; GO:0006464 cellular protein modification process; GO:0006486 protein glycosylation; GO:0006629 lipid metabolic process; GO:0006807 nitrogen compound metabolic process; GO:0006810 transport; GO:0006869 lipid transport; GO:0006897 endocytosis; GO:0006914 autophagy; GO:0007034 vacuolar transport; GO:0007041 lysosomal transport; GO:0007154 cell communication…	GO:0000323 lytic vacuole; GO:0005576 extracellular region; GO:0005622 intracellular; GO:0005623 cell; GO:0005634 nucleus; GO:0005635 nuclear envelope; GO:0005737 cytoplasm; GO:0005764 lysosome; GO:0005765 lysosomal membrane; GO:0005768 endosome; GO:0005770 late endosome; GO:0005773 vacuole; GO:0005774 vacuolar membrane; GO:0005783 endoplasmic reticulum; GO:0005794 Golgi apparatus; GO:0005886 plas…	GO:0004888 transmembrane signaling receptor activity; GO:0005215 transporter activity; GO:0005319 lipid transporter activity; GO:0005488 binding; GO:0005496 steroid binding; GO:0008289 lipid binding; GO:0015248 sterol transporter activity; GO:0015485 cholesterol binding; GO:0032934 sterol binding; GO:0036094 small molecule binding; GO:0038023 signaling receptor activity; GO:0043178 alcohol bindin…			I	KOG1933	Cholesterol transport protein (Niemann-Pick C disease protein)
O15118	822	K	NPC intracellular cholesterol transporter 1 OS=Homo sapiens OX=9606 GN=NPC1 PE=1 SV=2	NPC1	0.999995	0.00219502	64.906	2	FFK(1)NSYSPLLLK	1.3286	0.716			plasma membrane	K12385	NPC1; Niemann-Pick C1 protein	map04142 Lysosome; map04979 Cholesterol metabolism	GO:0006082 organic acid metabolic process; GO:0006464 cellular protein modification process; GO:0006486 protein glycosylation; GO:0006629 lipid metabolic process; GO:0006807 nitrogen compound metabolic process; GO:0006810 transport; GO:0006869 lipid transport; GO:0006897 endocytosis; GO:0006914 autophagy; GO:0007034 vacuolar transport; GO:0007041 lysosomal transport; GO:0007154 cell communication…	GO:0000323 lytic vacuole; GO:0005576 extracellular region; GO:0005622 intracellular; GO:0005623 cell; GO:0005634 nucleus; GO:0005635 nuclear envelope; GO:0005737 cytoplasm; GO:0005764 lysosome; GO:0005765 lysosomal membrane; GO:0005768 endosome; GO:0005770 late endosome; GO:0005773 vacuole; GO:0005774 vacuolar membrane; GO:0005783 endoplasmic reticulum; GO:0005794 Golgi apparatus; GO:0005886 plas…	GO:0004888 transmembrane signaling receptor activity; GO:0005215 transporter activity; GO:0005319 lipid transporter activity; GO:0005488 binding; GO:0005496 steroid binding; GO:0008289 lipid binding; GO:0015248 sterol transporter activity; GO:0015485 cholesterol binding; GO:0032934 sterol binding; GO:0036094 small molecule binding; GO:0038023 signaling receptor activity; GO:0043178 alcohol bindin…			I	KOG1933	Cholesterol transport protein (Niemann-Pick C disease protein)
O15126	89	K	Secretory carrier-associated membrane protein 1 OS=Homo sapiens OX=9606 GN=SCAMP1 PE=1 SV=2	SCAMP1	1	6.745e-38	215.84	3	EHALAQAELLK(1)R	1.6631	0.404	1.804	0.224	plasma membrane	K19995	SCAMP; secretory carrier-associated membrane protein		GO:0001775 cell activation; GO:0002252 immune effector process; GO:0002263 cell activation involved in immune response; GO:0002274 myeloid leukocyte activation; GO:0002275 myeloid cell activation involved in immune response; GO:0002283 neutrophil activation involved in immune response; GO:0002366 leukocyte activation involved in immune response; GO:0002376 immune system process; GO:0002443 leukoc…	GO:0005622 intracellular; GO:0005623 cell; GO:0005737 cytoplasm; GO:0005768 endosome; GO:0005794 Golgi apparatus; GO:0005802 trans-Golgi network; GO:0005886 plasma membrane; GO:0008021 synaptic vesicle; GO:0010008 endosome membrane; GO:0012505 endomembrane system; GO:0012506 vesicle membrane; GO:0016020 membrane; GO:0016021 integral component of membrane; GO:0030133 transport vesicle; GO:0030135 …	GO:0005488 binding; GO:0005515 protein binding; GO:0019904 protein domain specific binding;			U	KOG3088	Secretory carrier membrane protein
O15126	298	K	Secretory carrier-associated membrane protein 1 OS=Homo sapiens OX=9606 GN=SCAMP1 PE=1 SV=2	SCAMP1	1	2.9964e-68	134.13	3	TTGASFEK(1)AQQEFATGVMSNK	0.40432	0.555	1.596	0.348	plasma membrane	K19995	SCAMP; secretory carrier-associated membrane protein		GO:0001775 cell activation; GO:0002252 immune effector process; GO:0002263 cell activation involved in immune response; GO:0002274 myeloid leukocyte activation; GO:0002275 myeloid cell activation involved in immune response; GO:0002283 neutrophil activation involved in immune response; GO:0002366 leukocyte activation involved in immune response; GO:0002376 immune system process; GO:0002443 leukoc…	GO:0005622 intracellular; GO:0005623 cell; GO:0005737 cytoplasm; GO:0005768 endosome; GO:0005794 Golgi apparatus; GO:0005802 trans-Golgi network; GO:0005886 plasma membrane; GO:0008021 synaptic vesicle; GO:0010008 endosome membrane; GO:0012505 endomembrane system; GO:0012506 vesicle membrane; GO:0016020 membrane; GO:0016021 integral component of membrane; GO:0030133 transport vesicle; GO:0030135 …	GO:0005488 binding; GO:0005515 protein binding; GO:0019904 protein domain specific binding;			U	KOG3088	Secretory carrier membrane protein
O15143	87	K	Actin-related protein 2/3 complex subunit 1B OS=Homo sapiens OX=9606 GN=ARPC1B PE=1 SV=3	ARPC1B	1	0.022562	50.834	2	TWK(1)PTLVILR	1.4042		1.251		cytoplasm	K05757	ARPC1A_B; actin related protein 2/3 complex, subunit 1A/1B	map04144 Endocytosis; map04666 Fc gamma R-mediated phagocytosis; map04810 Regulation of actin cytoskeleton; map05100 Bacterial invasion of epithelial cells; map05130 Pathogenic Escherichia coli infection; map05131 Shigellosis; map05132 Salmonella infection	GO:0002252 immune effector process; GO:0002253 activation of immune response; GO:0002376 immune system process; GO:0002429 immune response-activating cell surface receptor signaling pathway; GO:0002431 Fc receptor mediated stimulatory signaling pathway; GO:0002433 immune response-regulating cell surface receptor signaling pathway involved in phagocytosis; GO:0002682 regulation of immune system pr…	GO:0005622 intracellular; GO:0005623 cell; GO:0005737 cytoplasm; GO:0005829 cytosol; GO:0005856 cytoskeleton; GO:0005885 Arp2/3 protein complex; GO:0015629 actin cytoskeleton; GO:0032991 macromolecular complex; GO:0036284 tubulobulbar complex; GO:0043226 organelle; GO:0043228 non-membrane-bounded organelle; GO:0043229 intracellular organelle; GO:0043232 intracellular non-membrane-bounded organell…	GO:0003779 actin binding; GO:0005198 structural molecule activity; GO:0005200 structural constituent of cytoskeleton; GO:0005488 binding; GO:0005515 protein binding; GO:0008092 cytoskeletal protein binding; GO:0044877 macromolecular complex binding; GO:0051015 actin filament binding;			Z	KOG1523	Actin-related protein Arp2/3 complex, subunit ARPC1/p41-ARC
O15144	77	K	Actin-related protein 2/3 complex subunit 2 OS=Homo sapiens OX=9606 GN=ARPC2 PE=1 SV=1	ARPC2	1	0.000235069	45.939	3	ELQAHGADELLK(1)R	1.6216	0.946			cytoplasm	K05758	ARPC2; actin related protein 2/3 complex, subunit 2	map04144 Endocytosis; map04666 Fc gamma R-mediated phagocytosis; map04810 Regulation of actin cytoskeleton; map05100 Bacterial invasion of epithelial cells; map05130 Pathogenic Escherichia coli infection; map05131 Shigellosis; map05132 Salmonella infection	GO:0002252 immune effector process; GO:0002253 activation of immune response; GO:0002376 immune system process; GO:0002429 immune response-activating cell surface receptor signaling pathway; GO:0002431 Fc receptor mediated stimulatory signaling pathway; GO:0002433 immune response-regulating cell surface receptor signaling pathway involved in phagocytosis; GO:0002682 regulation of immune system pr…	GO:0005622 intracellular; GO:0005623 cell; GO:0005737 cytoplasm; GO:0005829 cytosol; GO:0005856 cytoskeleton; GO:0005885 Arp2/3 protein complex; GO:0015629 actin cytoskeleton; GO:0030027 lamellipodium; GO:0031252 cell leading edge; GO:0032991 macromolecular complex; GO:0042995 cell projection; GO:0043226 organelle; GO:0043228 non-membrane-bounded organelle; GO:0043229 intracellular organelle; GO:…	GO:0005198 structural molecule activity; GO:0005200 structural constituent of cytoskeleton;			Z	KOG2826	Actin-related protein Arp2/3 complex, subunit ARPC2
O15144	275	K	Actin-related protein 2/3 complex subunit 2 OS=Homo sapiens OX=9606 GN=ARPC2 PE=1 SV=1	ARPC2	1	4.28322e-05	76.572	2	TSDFLK(1)VLNR	1.7499	1.039	0.962	1.08	cytoplasm	K05758	ARPC2; actin related protein 2/3 complex, subunit 2	map04144 Endocytosis; map04666 Fc gamma R-mediated phagocytosis; map04810 Regulation of actin cytoskeleton; map05100 Bacterial invasion of epithelial cells; map05130 Pathogenic Escherichia coli infection; map05131 Shigellosis; map05132 Salmonella infection	GO:0002252 immune effector process; GO:0002253 activation of immune response; GO:0002376 immune system process; GO:0002429 immune response-activating cell surface receptor signaling pathway; GO:0002431 Fc receptor mediated stimulatory signaling pathway; GO:0002433 immune response-regulating cell surface receptor signaling pathway involved in phagocytosis; GO:0002682 regulation of immune system pr…	GO:0005622 intracellular; GO:0005623 cell; GO:0005737 cytoplasm; GO:0005829 cytosol; GO:0005856 cytoskeleton; GO:0005885 Arp2/3 protein complex; GO:0015629 actin cytoskeleton; GO:0030027 lamellipodium; GO:0031252 cell leading edge; GO:0032991 macromolecular complex; GO:0042995 cell projection; GO:0043226 organelle; GO:0043228 non-membrane-bounded organelle; GO:0043229 intracellular organelle; GO:…	GO:0005198 structural molecule activity; GO:0005200 structural constituent of cytoskeleton;			Z	KOG2826	Actin-related protein Arp2/3 complex, subunit ARPC2
O15145	56	K	Actin-related protein 2/3 complex subunit 3 OS=Homo sapiens OX=9606 GN=ARPC3 PE=1 SV=3	ARPC3	0.910539	0.00856113	51.872	2	ANVFFK(0.911)NYEIK(0.089)	0.71415	0.952			cytoplasm	K05756	ARPC3; actin related protein 2/3 complex, subunit 3	map04144 Endocytosis; map04666 Fc gamma R-mediated phagocytosis; map04810 Regulation of actin cytoskeleton; map05100 Bacterial invasion of epithelial cells; map05130 Pathogenic Escherichia coli infection; map05131 Shigellosis; map05132 Salmonella infection	GO:0002252 immune effector process; GO:0002253 activation of immune response; GO:0002376 immune system process; GO:0002429 immune response-activating cell surface receptor signaling pathway; GO:0002431 Fc receptor mediated stimulatory signaling pathway; GO:0002433 immune response-regulating cell surface receptor signaling pathway involved in phagocytosis; GO:0002682 regulation of immune system pr…	GO:0005622 intracellular; GO:0005623 cell; GO:0005737 cytoplasm; GO:0005829 cytosol; GO:0005856 cytoskeleton; GO:0005884 actin filament; GO:0005885 Arp2/3 protein complex; GO:0015629 actin cytoskeleton; GO:0030027 lamellipodium; GO:0030424 axon; GO:0030426 growth cone; GO:0030427 site of polarized growth; GO:0031252 cell leading edge; GO:0031941 filamentous actin; GO:0032991 macromolecular comple…	GO:0005198 structural molecule activity; GO:0005200 structural constituent of cytoskeleton;			Z	KOG3155	Actin-related protein Arp2/3 complex, subunit ARPC3
O15145	61	K	Actin-related protein 2/3 complex subunit 3 OS=Homo sapiens OX=9606 GN=ARPC3 PE=1 SV=3	ARPC3	1	0.00284158	64.906	2	NYEIK(1)NEADR	5.5061	1.17	0.819	1.429	cytoplasm	K05756	ARPC3; actin related protein 2/3 complex, subunit 3	map04144 Endocytosis; map04666 Fc gamma R-mediated phagocytosis; map04810 Regulation of actin cytoskeleton; map05100 Bacterial invasion of epithelial cells; map05130 Pathogenic Escherichia coli infection; map05131 Shigellosis; map05132 Salmonella infection	GO:0002252 immune effector process; GO:0002253 activation of immune response; GO:0002376 immune system process; GO:0002429 immune response-activating cell surface receptor signaling pathway; GO:0002431 Fc receptor mediated stimulatory signaling pathway; GO:0002433 immune response-regulating cell surface receptor signaling pathway involved in phagocytosis; GO:0002682 regulation of immune system pr…	GO:0005622 intracellular; GO:0005623 cell; GO:0005737 cytoplasm; GO:0005829 cytosol; GO:0005856 cytoskeleton; GO:0005884 actin filament; GO:0005885 Arp2/3 protein complex; GO:0015629 actin cytoskeleton; GO:0030027 lamellipodium; GO:0030424 axon; GO:0030426 growth cone; GO:0030427 site of polarized growth; GO:0031252 cell leading edge; GO:0031941 filamentous actin; GO:0032991 macromolecular comple…	GO:0005198 structural molecule activity; GO:0005200 structural constituent of cytoskeleton;			Z	KOG3155	Actin-related protein Arp2/3 complex, subunit ARPC3
O15160	224	K	DNA-directed RNA polymerases I and III subunit RPAC1 OS=Homo sapiens OX=9606 GN=POLR1C PE=1 SV=1	POLR1C	1	4.39995e-05	54.199	3	DHAK(1)FSPVATASYR	0.031996	0.732			cytoplasm	K03027	RPC40, POLR1C; DNA-directed RNA polymerases I and III subunit RPAC1	map03020 RNA polymerase; map04623 Cytosolic DNA-sensing pathway	GO:0006139 nucleobase-containing compound metabolic process; GO:0006351 transcription, DNA-templated; GO:0006352 DNA-templated transcription, initiation; GO:0006353 DNA-templated transcription, termination; GO:0006360 transcription from RNA polymerase I promoter; GO:0006361 transcription initiation from RNA polymerase I promoter; GO:0006363 termination of RNA polymerase I transcription; GO:000672…	GO:0000428 DNA-directed RNA polymerase complex; GO:0005622 intracellular; GO:0005623 cell; GO:0005634 nucleus; GO:0005654 nucleoplasm; GO:0005666 DNA-directed RNA polymerase III complex; GO:0005730 nucleolus; GO:0005736 DNA-directed RNA polymerase I complex; GO:0005737 cytoplasm; GO:0005829 cytosol; GO:0030880 RNA polymerase complex; GO:0031974 membrane-enclosed lumen; GO:0031981 nuclear lumen; G…	GO:0003824 catalytic activity; GO:0003899 DNA-directed 5'-3' RNA polymerase activity; GO:0016740 transferase activity; GO:0016772 transferase activity, transferring phosphorus-containing groups; GO:0016779 nucleotidyltransferase activity; GO:0034062 5'-3' RNA polymerase activity; GO:0097747 RNA polymerase activity;	PF01193; PF01000	RNA polymerase Rpb3/Rpb11 dimerisation domain; RNA polymerase Rpb3/RpoA insert domain	K	KOG1521	RNA polymerase I and III, subunit RPA40/RPC40
O15162	223	K	Phospholipid scramblase 1 OS=Homo sapiens OX=9606 GN=PLSCR1 PE=1 SV=1	PLSCR1	1	1.34077e-19	196.77	3	FTIQNEK(1)R	2.4957	0.886	1.136	0.78	cytoplasm				GO:0001775 cell activation; GO:0002252 immune effector process; GO:0002376 immune system process; GO:0002526 acute inflammatory response; GO:0002682 regulation of immune system process; GO:0002684 positive regulation of immune system process; GO:0002694 regulation of leukocyte activation; GO:0006139 nucleobase-containing compound metabolic process; GO:0006351 transcription, DNA-templated; GO:0006…	GO:0005576 extracellular region; GO:0005622 intracellular; GO:0005623 cell; GO:0005634 nucleus; GO:0005730 nucleolus; GO:0005737 cytoplasm; GO:0005794 Golgi apparatus; GO:0005829 cytosol; GO:0005886 plasma membrane; GO:0005887 integral component of plasma membrane; GO:0012505 endomembrane system; GO:0016020 membrane; GO:0016021 integral component of membrane; GO:0031012 extracellular matrix; GO:0…	GO:0000981 RNA polymerase II transcription factor activity, sequence-specific DNA binding; GO:0000982 transcription factor activity, RNA polymerase II core promoter proximal region sequence-specific binding; GO:0001077 transcriptional activator activity, RNA polymerase II core promoter proximal region sequence-specific binding; GO:0001228 transcriptional activator activity, RNA polymerase II tran…	PF03803	Scramblase	K	KOG0621	Phospholipid scramblase
O15162	258	K	Phospholipid scramblase 1 OS=Homo sapiens OX=9606 GN=PLSCR1 PE=1 SV=1	PLSCR1	0.999064	1.13696e-10	112.73	2	SLDEQCVVGK(0.999)ISK(0.001)	0.58534	1.128	0.851	1.325	cytoplasm				GO:0001775 cell activation; GO:0002252 immune effector process; GO:0002376 immune system process; GO:0002526 acute inflammatory response; GO:0002682 regulation of immune system process; GO:0002684 positive regulation of immune system process; GO:0002694 regulation of leukocyte activation; GO:0006139 nucleobase-containing compound metabolic process; GO:0006351 transcription, DNA-templated; GO:0006…	GO:0005576 extracellular region; GO:0005622 intracellular; GO:0005623 cell; GO:0005634 nucleus; GO:0005730 nucleolus; GO:0005737 cytoplasm; GO:0005794 Golgi apparatus; GO:0005829 cytosol; GO:0005886 plasma membrane; GO:0005887 integral component of plasma membrane; GO:0012505 endomembrane system; GO:0016020 membrane; GO:0016021 integral component of membrane; GO:0031012 extracellular matrix; GO:0…	GO:0000981 RNA polymerase II transcription factor activity, sequence-specific DNA binding; GO:0000982 transcription factor activity, RNA polymerase II core promoter proximal region sequence-specific binding; GO:0001077 transcriptional activator activity, RNA polymerase II core promoter proximal region sequence-specific binding; GO:0001228 transcriptional activator activity, RNA polymerase II tran…	PF03803	Scramblase	K	KOG0621	Phospholipid scramblase
O15162	132	K	Phospholipid scramblase 1 OS=Homo sapiens OX=9606 GN=PLSCR1 PE=1 SV=1	PLSCR1	1	4.8173e-07	143.39	2	YEIK(1)NSFGQR	-0.28809	1.105	0.879	1.257	cytoplasm				GO:0001775 cell activation; GO:0002252 immune effector process; GO:0002376 immune system process; GO:0002526 acute inflammatory response; GO:0002682 regulation of immune system process; GO:0002684 positive regulation of immune system process; GO:0002694 regulation of leukocyte activation; GO:0006139 nucleobase-containing compound metabolic process; GO:0006351 transcription, DNA-templated; GO:0006…	GO:0005576 extracellular region; GO:0005622 intracellular; GO:0005623 cell; GO:0005634 nucleus; GO:0005730 nucleolus; GO:0005737 cytoplasm; GO:0005794 Golgi apparatus; GO:0005829 cytosol; GO:0005886 plasma membrane; GO:0005887 integral component of plasma membrane; GO:0012505 endomembrane system; GO:0016020 membrane; GO:0016021 integral component of membrane; GO:0031012 extracellular matrix; GO:0…	GO:0000981 RNA polymerase II transcription factor activity, sequence-specific DNA binding; GO:0000982 transcription factor activity, RNA polymerase II core promoter proximal region sequence-specific binding; GO:0001077 transcriptional activator activity, RNA polymerase II core promoter proximal region sequence-specific binding; GO:0001228 transcriptional activator activity, RNA polymerase II tran…	PF03803	Scramblase	K	KOG0621	Phospholipid scramblase
O15173	193	K	Membrane-associated progesterone receptor component 2 OS=Homo sapiens OX=9606 GN=PGRMC2 PE=1 SV=1	PGRMC2	1	0.0114563	58.426	2	EK(1)YDYVGR	1.2418	0.955	1.069	0.893	cytoplasm	K17278	PGRMC1_2; membrane-associated progesterone receptor component		GO:0007154 cell communication; GO:0007165 signal transduction; GO:0009719 response to endogenous stimulus; GO:0009725 response to hormone; GO:0009755 hormone-mediated signaling pathway; GO:0009987 cellular process; GO:0010033 response to organic substance; GO:0014070 response to organic cyclic compound; GO:0023052 signaling; GO:0032870 cellular response to hormone stimulus; GO:0033993 response to…	GO:0005622 intracellular; GO:0005623 cell; GO:0005634 nucleus; GO:0005635 nuclear envelope; GO:0012505 endomembrane system; GO:0016020 membrane; GO:0016021 integral component of membrane; GO:0031224 intrinsic component of membrane; GO:0031967 organelle envelope; GO:0031975 envelope; GO:0043226 organelle; GO:0043227 membrane-bounded organelle; GO:0043229 intracellular organelle; GO:0043231 intrace…	GO:0003707 steroid hormone receptor activity; GO:0005488 binding; GO:0005496 steroid binding; GO:0008289 lipid binding; GO:0020037 heme binding; GO:0038023 signaling receptor activity; GO:0046906 tetrapyrrole binding; GO:0048037 cofactor binding; GO:0060089 molecular transducer activity; GO:0097159 organic cyclic compound binding; GO:1901363 heterocyclic compound binding;	PF00173	Cytochrome b5-like Heme/Steroid binding domain	S	KOG1110	Putative steroid membrane receptor Hpr6.6/25-Dx
O15247	194	K	Chloride intracellular channel protein 2 OS=Homo sapiens OX=9606 GN=CLIC2 PE=1 SV=3	CLIC2	0.999999	6.21215e-05	121.31	2	LNIIK(1)VAAK	-0.010324	1.778	0.793	2.242	cytoplasm	K05022	CLIC2; chloride intracellular channel protein 2		GO:0006810 transport; GO:0006811 ion transport; GO:0006820 anion transport; GO:0006821 chloride transport; GO:0006937 regulation of muscle contraction; GO:0006942 regulation of striated muscle contraction; GO:0007154 cell communication; GO:0007165 signal transduction; GO:0008016 regulation of heart contraction; GO:0008152 metabolic process; GO:0009636 response to toxic substance; GO:0009966 regul…	GO:0005622 intracellular; GO:0005623 cell; GO:0005634 nucleus; GO:0005737 cytoplasm; GO:0043226 organelle; GO:0043227 membrane-bounded organelle; GO:0043229 intracellular organelle; GO:0043231 intracellular membrane-bounded organelle; GO:0044424 intracellular part; GO:0044464 cell part;	GO:0003824 catalytic activity; GO:0004601 peroxidase activity; GO:0004602 glutathione peroxidase activity; GO:0005215 transporter activity; GO:0005216 ion channel activity; GO:0005253 anion channel activity; GO:0005254 chloride channel activity; GO:0008509 anion transmembrane transporter activity; GO:0015075 ion transmembrane transporter activity; GO:0015103 inorganic anion transmembrane transpor…	PF13409; PF13410	Glutathione S-transferase, N-terminal domain; Glutathione S-transferase, C-terminal domain	P	KOG1422	Intracellular Cl- channel CLIC, contains GST domain
O15260	139	K	Surfeit locus protein 4 OS=Homo sapiens OX=9606 GN=SURF4 PE=1 SV=3	SURF4	1	0.00143224	55.604	2	SEGK(1)SMFAGVPTMR	2.5542	1.102	0.9	1.224	plasma membrane	K20369	ERV29, SURF4; ER-derived vesicles protein		GO:0001775 cell activation; GO:0002252 immune effector process; GO:0002263 cell activation involved in immune response; GO:0002274 myeloid leukocyte activation; GO:0002275 myeloid cell activation involved in immune response; GO:0002283 neutrophil activation involved in immune response; GO:0002366 leukocyte activation involved in immune response; GO:0002376 immune system process; GO:0002443 leukoc…	GO:0000139 Golgi membrane; GO:0000323 lytic vacuole; GO:0005622 intracellular; GO:0005623 cell; GO:0005737 cytoplasm; GO:0005764 lysosome; GO:0005765 lysosomal membrane; GO:0005766 primary lysosome; GO:0005773 vacuole; GO:0005774 vacuolar membrane; GO:0005783 endoplasmic reticulum; GO:0005789 endoplasmic reticulum membrane; GO:0005793 endoplasmic reticulum-Golgi intermediate compartment; GO:00057…				U	KOG3998	Putative cargo transport protein ERV29
O15269	127	K	Serine palmitoyltransferase 1 OS=Homo sapiens OX=9606 GN=SPTLC1 PE=1 SV=1	SPTLC1	1	0.0244791	40.502	2	K(1)YGVGTCGPR	-0.15199	0.909			cytoplasm	K00654	SPT; serine palmitoyltransferase [EC:2.3.1.50]	map00600 Sphingolipid metabolism; map01100 Metabolic pathways; map04071 Sphingolipid signaling pathway	GO:0006066 alcohol metabolic process; GO:0006629 lipid metabolic process; GO:0006643 membrane lipid metabolic process; GO:0006644 phospholipid metabolic process; GO:0006665 sphingolipid metabolic process; GO:0006667 sphinganine metabolic process; GO:0006670 sphingosine metabolic process; GO:0006672 ceramide metabolic process; GO:0006684 sphingomyelin metabolic process; GO:0006686 sphingomyelin bi…	GO:0002178 palmitoyltransferase complex; GO:0005622 intracellular; GO:0005623 cell; GO:0005737 cytoplasm; GO:0005783 endoplasmic reticulum; GO:0005789 endoplasmic reticulum membrane; GO:0012505 endomembrane system; GO:0016020 membrane; GO:0017059 serine C-palmitoyltransferase complex; GO:0031211 endoplasmic reticulum palmitoyltransferase complex; GO:0031984 organelle subcompartment; GO:0032991 ma…	GO:0003824 catalytic activity; GO:0004758 serine C-palmitoyltransferase activity; GO:0016408 C-acyltransferase activity; GO:0016409 palmitoyltransferase activity; GO:0016454 C-palmitoyltransferase activity; GO:0016740 transferase activity; GO:0016746 transferase activity, transferring acyl groups; GO:0016747 transferase activity, transferring acyl groups other than amino-acyl groups;	PF00155	Aminotransferase class I and II	O	KOG1358	Serine palmitoyltransferase
O15269	197	K	Serine palmitoyltransferase 1 OS=Homo sapiens OX=9606 GN=SPTLC1 PE=1 SV=1	SPTLC1	1	2.56455e-05	103.76	2	AACFAIQK(1)GLQASR	1.7698	0.909			cytoplasm	K00654	SPT; serine palmitoyltransferase [EC:2.3.1.50]	map00600 Sphingolipid metabolism; map01100 Metabolic pathways; map04071 Sphingolipid signaling pathway	GO:0006066 alcohol metabolic process; GO:0006629 lipid metabolic process; GO:0006643 membrane lipid metabolic process; GO:0006644 phospholipid metabolic process; GO:0006665 sphingolipid metabolic process; GO:0006667 sphinganine metabolic process; GO:0006670 sphingosine metabolic process; GO:0006672 ceramide metabolic process; GO:0006684 sphingomyelin metabolic process; GO:0006686 sphingomyelin bi…	GO:0002178 palmitoyltransferase complex; GO:0005622 intracellular; GO:0005623 cell; GO:0005737 cytoplasm; GO:0005783 endoplasmic reticulum; GO:0005789 endoplasmic reticulum membrane; GO:0012505 endomembrane system; GO:0016020 membrane; GO:0017059 serine C-palmitoyltransferase complex; GO:0031211 endoplasmic reticulum palmitoyltransferase complex; GO:0031984 organelle subcompartment; GO:0032991 ma…	GO:0003824 catalytic activity; GO:0004758 serine C-palmitoyltransferase activity; GO:0016408 C-acyltransferase activity; GO:0016409 palmitoyltransferase activity; GO:0016454 C-palmitoyltransferase activity; GO:0016740 transferase activity; GO:0016746 transferase activity, transferring acyl groups; GO:0016747 transferase activity, transferring acyl groups other than amino-acyl groups;	PF00155	Aminotransferase class I and II	O	KOG1358	Serine palmitoyltransferase
O15269	222	K	Serine palmitoyltransferase 1 OS=Homo sapiens OX=9606 GN=SPTLC1 PE=1 SV=1	SPTLC1	1	1.36726e-08	110.52	2	LLK(1)EQEIEDQK	0.51976	1.448	0.451	3.211	cytoplasm	K00654	SPT; serine palmitoyltransferase [EC:2.3.1.50]	map00600 Sphingolipid metabolism; map01100 Metabolic pathways; map04071 Sphingolipid signaling pathway	GO:0006066 alcohol metabolic process; GO:0006629 lipid metabolic process; GO:0006643 membrane lipid metabolic process; GO:0006644 phospholipid metabolic process; GO:0006665 sphingolipid metabolic process; GO:0006667 sphinganine metabolic process; GO:0006670 sphingosine metabolic process; GO:0006672 ceramide metabolic process; GO:0006684 sphingomyelin metabolic process; GO:0006686 sphingomyelin bi…	GO:0002178 palmitoyltransferase complex; GO:0005622 intracellular; GO:0005623 cell; GO:0005737 cytoplasm; GO:0005783 endoplasmic reticulum; GO:0005789 endoplasmic reticulum membrane; GO:0012505 endomembrane system; GO:0016020 membrane; GO:0017059 serine C-palmitoyltransferase complex; GO:0031211 endoplasmic reticulum palmitoyltransferase complex; GO:0031984 organelle subcompartment; GO:0032991 ma…	GO:0003824 catalytic activity; GO:0004758 serine C-palmitoyltransferase activity; GO:0016408 C-acyltransferase activity; GO:0016409 palmitoyltransferase activity; GO:0016454 C-palmitoyltransferase activity; GO:0016740 transferase activity; GO:0016746 transferase activity, transferring acyl groups; GO:0016747 transferase activity, transferring acyl groups other than amino-acyl groups;	PF00155	Aminotransferase class I and II	O	KOG1358	Serine palmitoyltransferase
O15269	207	K	Serine palmitoyltransferase 1 OS=Homo sapiens OX=9606 GN=SPTLC1 PE=1 SV=1	SPTLC1	0.999347	0.0536319	47.349	2	SDIK(0.999)LFK(0.001)	-0.78352	0.909			cytoplasm	K00654	SPT; serine palmitoyltransferase [EC:2.3.1.50]	map00600 Sphingolipid metabolism; map01100 Metabolic pathways; map04071 Sphingolipid signaling pathway	GO:0006066 alcohol metabolic process; GO:0006629 lipid metabolic process; GO:0006643 membrane lipid metabolic process; GO:0006644 phospholipid metabolic process; GO:0006665 sphingolipid metabolic process; GO:0006667 sphinganine metabolic process; GO:0006670 sphingosine metabolic process; GO:0006672 ceramide metabolic process; GO:0006684 sphingomyelin metabolic process; GO:0006686 sphingomyelin bi…	GO:0002178 palmitoyltransferase complex; GO:0005622 intracellular; GO:0005623 cell; GO:0005737 cytoplasm; GO:0005783 endoplasmic reticulum; GO:0005789 endoplasmic reticulum membrane; GO:0012505 endomembrane system; GO:0016020 membrane; GO:0017059 serine C-palmitoyltransferase complex; GO:0031211 endoplasmic reticulum palmitoyltransferase complex; GO:0031984 organelle subcompartment; GO:0032991 ma…	GO:0003824 catalytic activity; GO:0004758 serine C-palmitoyltransferase activity; GO:0016408 C-acyltransferase activity; GO:0016409 palmitoyltransferase activity; GO:0016454 C-palmitoyltransferase activity; GO:0016740 transferase activity; GO:0016746 transferase activity, transferring acyl groups; GO:0016747 transferase activity, transferring acyl groups other than amino-acyl groups;	PF00155	Aminotransferase class I and II	O	KOG1358	Serine palmitoyltransferase
O15294	16	K	UDP-N-acetylglucosamine--peptide N-acetylglucosaminyltransferase 110 kDa subunit OS=Homo sapiens OX=9606 GN=OGT PE=1 SV=3	OGT	1	2.89273e-13	110.91	2	ASSVGNVADSTEPTK(1)R	1.4556	0.523	1.777	0.294	cytoplasm	K09667	OGT; protein O-GlcNAc transferase [EC:2.4.1.255]	map00514 Other types of O-glycan biosynthesis; map04931 Insulin resistance	GO:0001678 cellular glucose homeostasis; GO:0001932 regulation of protein phosphorylation; GO:0001933 negative regulation of protein phosphorylation; GO:0001934 positive regulation of protein phosphorylation; GO:0002237 response to molecule of bacterial origin; GO:0006040 amino sugar metabolic process; GO:0006041 glucosamine metabolic process; GO:0006109 regulation of carbohydrate metabolic proce…	GO:0000123 histone acetyltransferase complex; GO:0000785 chromatin; GO:0000791 euchromatin; GO:0005622 intracellular; GO:0005623 cell; GO:0005634 nucleus; GO:0005654 nucleoplasm; GO:0005694 chromosome; GO:0005737 cytoplasm; GO:0005739 mitochondrion; GO:0005829 cytosol; GO:0005886 plasma membrane; GO:0012505 endomembrane system; GO:0016020 membrane; GO:0030141 secretory granule; GO:0031248 protein…	GO:0003824 catalytic activity; GO:0005488 binding; GO:0005515 protein binding; GO:0005543 phospholipid binding; GO:0005547 phosphatidylinositol-3,4,5-trisphosphate binding; GO:0008080 N-acetyltransferase activity; GO:0008134 transcription factor binding; GO:0008194 UDP-glycosyltransferase activity; GO:0008289 lipid binding; GO:0008375 acetylglucosaminyltransferase activity; GO:0016262 protein N-a…			GOT	KOG4626	O-linked N-acetylglucosamine transferase OGT
O15294	168	K	UDP-N-acetylglucosamine--peptide N-acetylglucosaminyltransferase 110 kDa subunit OS=Homo sapiens OX=9606 GN=OGT PE=1 SV=3	OGT	1	6.11082e-17	163.43	2	SDLGNLLK(1)ALGR	0.51196	0.94	1.059	0.888	cytoplasm	K09667	OGT; protein O-GlcNAc transferase [EC:2.4.1.255]	map00514 Other types of O-glycan biosynthesis; map04931 Insulin resistance	GO:0001678 cellular glucose homeostasis; GO:0001932 regulation of protein phosphorylation; GO:0001933 negative regulation of protein phosphorylation; GO:0001934 positive regulation of protein phosphorylation; GO:0002237 response to molecule of bacterial origin; GO:0006040 amino sugar metabolic process; GO:0006041 glucosamine metabolic process; GO:0006109 regulation of carbohydrate metabolic proce…	GO:0000123 histone acetyltransferase complex; GO:0000785 chromatin; GO:0000791 euchromatin; GO:0005622 intracellular; GO:0005623 cell; GO:0005634 nucleus; GO:0005654 nucleoplasm; GO:0005694 chromosome; GO:0005737 cytoplasm; GO:0005739 mitochondrion; GO:0005829 cytosol; GO:0005886 plasma membrane; GO:0012505 endomembrane system; GO:0016020 membrane; GO:0030141 secretory granule; GO:0031248 protein…	GO:0003824 catalytic activity; GO:0005488 binding; GO:0005515 protein binding; GO:0005543 phospholipid binding; GO:0005547 phosphatidylinositol-3,4,5-trisphosphate binding; GO:0008080 N-acetyltransferase activity; GO:0008134 transcription factor binding; GO:0008194 UDP-glycosyltransferase activity; GO:0008289 lipid binding; GO:0008375 acetylglucosaminyltransferase activity; GO:0016262 protein N-a…			GOT	KOG4626	O-linked N-acetylglucosamine transferase OGT
O15360	1199	K	Fanconi anemia group A protein OS=Homo sapiens OX=9606 GN=FANCA PE=1 SV=2	FANCA	1	0.0176492	49.16	2	ELQK(1)LQEGR	0.50133				cytoplasm	K10888	FANCA; fanconi anemia group A protein	map03460 Fanconi anemia pathway	GO:0000003 reproduction; GO:0000280 nuclear division; GO:0002682 regulation of immune system process; GO:0002694 regulation of leukocyte activation; GO:0003006 developmental process involved in reproduction; GO:0006139 nucleobase-containing compound metabolic process; GO:0006259 DNA metabolic process; GO:0006281 DNA repair; GO:0006355 regulation of transcription, DNA-templated; GO:0006725 cellula…	GO:0005622 intracellular; GO:0005623 cell; GO:0005634 nucleus; GO:0005654 nucleoplasm; GO:0005737 cytoplasm; GO:0031974 membrane-enclosed lumen; GO:0031981 nuclear lumen; GO:0032991 macromolecular complex; GO:0043226 organelle; GO:0043227 membrane-bounded organelle; GO:0043229 intracellular organelle; GO:0043231 intracellular membrane-bounded organelle; GO:0043233 organelle lumen; GO:0043240 Fanc…
O15360	515	K	Fanconi anemia group A protein OS=Homo sapiens OX=9606 GN=FANCA PE=1 SV=2	FANCA	1	1.20263e-21	148.76	2	SLLTDYISLAK(1)TR	0.43093				cytoplasm	K10888	FANCA; fanconi anemia group A protein	map03460 Fanconi anemia pathway	GO:0000003 reproduction; GO:0000280 nuclear division; GO:0002682 regulation of immune system process; GO:0002694 regulation of leukocyte activation; GO:0003006 developmental process involved in reproduction; GO:0006139 nucleobase-containing compound metabolic process; GO:0006259 DNA metabolic process; GO:0006281 DNA repair; GO:0006355 regulation of transcription, DNA-templated; GO:0006725 cellula…	GO:0005622 intracellular; GO:0005623 cell; GO:0005634 nucleus; GO:0005654 nucleoplasm; GO:0005737 cytoplasm; GO:0031974 membrane-enclosed lumen; GO:0031981 nuclear lumen; GO:0032991 macromolecular complex; GO:0043226 organelle; GO:0043227 membrane-bounded organelle; GO:0043229 intracellular organelle; GO:0043231 intracellular membrane-bounded organelle; GO:0043233 organelle lumen; GO:0043240 Fanc…
O15360	608	K	Fanconi anemia group A protein OS=Homo sapiens OX=9606 GN=FANCA PE=1 SV=2	FANCA	1	0.00147956	62.969	2	VAFIESLK(1)R	-1.535				cytoplasm	K10888	FANCA; fanconi anemia group A protein	map03460 Fanconi anemia pathway	GO:0000003 reproduction; GO:0000280 nuclear division; GO:0002682 regulation of immune system process; GO:0002694 regulation of leukocyte activation; GO:0003006 developmental process involved in reproduction; GO:0006139 nucleobase-containing compound metabolic process; GO:0006259 DNA metabolic process; GO:0006281 DNA repair; GO:0006355 regulation of transcription, DNA-templated; GO:0006725 cellula…	GO:0005622 intracellular; GO:0005623 cell; GO:0005634 nucleus; GO:0005654 nucleoplasm; GO:0005737 cytoplasm; GO:0031974 membrane-enclosed lumen; GO:0031981 nuclear lumen; GO:0032991 macromolecular complex; GO:0043226 organelle; GO:0043227 membrane-bounded organelle; GO:0043229 intracellular organelle; GO:0043231 intracellular membrane-bounded organelle; GO:0043233 organelle lumen; GO:0043240 Fanc…
O15372	227	K	Eukaryotic translation initiation factor 3 subunit H OS=Homo sapiens OX=9606 GN=EIF3H PE=1 SV=1	EIF3H	0.999977	0.000165179	49.485	3	SAVADK(1)HELLSLASSNHLGK	2.2742	1.511	0.506	2.986	cytoplasm	K03247	EIF3H; translation initiation factor 3 subunit H	map03013 RNA transport; map05162 Measles	GO:0006412 translation; GO:0006413 translational initiation; GO:0006518 peptide metabolic process; GO:0006807 nitrogen compound metabolic process; GO:0008152 metabolic process; GO:0009058 biosynthetic process; GO:0009059 macromolecule biosynthetic process; GO:0009987 cellular process; GO:0010467 gene expression; GO:0019538 protein metabolic process; GO:0034641 cellular nitrogen compound metabolic…	GO:0005622 intracellular; GO:0005623 cell; GO:0005737 cytoplasm; GO:0005852 eukaryotic translation initiation factor 3 complex; GO:0032991 macromolecular complex; GO:0044424 intracellular part; GO:0044444 cytoplasmic part; GO:0044464 cell part; GO:0071541 eukaryotic translation initiation factor 3 complex, eIF3m;				J	KOG1560	Translation initiation factor 3, subunit h (eIF-3h)
O15372	165	K	Eukaryotic translation initiation factor 3 subunit H OS=Homo sapiens OX=9606 GN=EIF3H PE=1 SV=1	EIF3H	1	0.000245846	63.212	2	TAQGSLSLK(1)AYR	1.8869	1.008			cytoplasm	K03247	EIF3H; translation initiation factor 3 subunit H	map03013 RNA transport; map05162 Measles	GO:0006412 translation; GO:0006413 translational initiation; GO:0006518 peptide metabolic process; GO:0006807 nitrogen compound metabolic process; GO:0008152 metabolic process; GO:0009058 biosynthetic process; GO:0009059 macromolecule biosynthetic process; GO:0009987 cellular process; GO:0010467 gene expression; GO:0019538 protein metabolic process; GO:0034641 cellular nitrogen compound metabolic…	GO:0005622 intracellular; GO:0005623 cell; GO:0005737 cytoplasm; GO:0005852 eukaryotic translation initiation factor 3 complex; GO:0032991 macromolecular complex; GO:0044424 intracellular part; GO:0044444 cytoplasmic part; GO:0044464 cell part; GO:0071541 eukaryotic translation initiation factor 3 complex, eIF3m;				J	KOG1560	Translation initiation factor 3, subunit h (eIF-3h)
O15374	244	K	Monocarboxylate transporter 5 OS=Homo sapiens OX=9606 GN=SLC16A4 PE=1 SV=1	SLC16A4	0.999999	0.00552516	73.655	2	DSTTQK(1)AGLPSK	-1.585				plasma membrane	K08181	SLC16A4; MFS transporter, MCT family, solute carrier family 16 (monocarboxylic acid transporters), member 4		GO:0006810 transport; GO:0006811 ion transport; GO:0006820 anion transport; GO:0015711 organic anion transport; GO:0015718 monocarboxylic acid transport; GO:0015849 organic acid transport; GO:0034220 ion transmembrane transport; GO:0046942 carboxylic acid transport; GO:0051179 localization; GO:0051234 establishment of localization; GO:0055085 transmembrane transport; GO:0071702 organic substance …	GO:0005623 cell; GO:0005886 plasma membrane; GO:0005887 integral component of plasma membrane; GO:0016020 membrane; GO:0016021 integral component of membrane; GO:0031224 intrinsic component of membrane; GO:0031226 intrinsic component of plasma membrane; GO:0044425 membrane part; GO:0044459 plasma membrane part; GO:0044464 cell part; GO:0071944 cell periphery;	GO:0005215 transporter activity; GO:0005342 organic acid transmembrane transporter activity; GO:0008028 monocarboxylic acid transmembrane transporter activity; GO:0008509 anion transmembrane transporter activity; GO:0008514 organic anion transmembrane transporter activity; GO:0015075 ion transmembrane transporter activity; GO:0015318 inorganic solute uptake transmembrane transporter activity; GO:…			P	KOG2504	Monocarboxylate transporter
O15374	274	K	Monocarboxylate transporter 5 OS=Homo sapiens OX=9606 GN=SLC16A4 PE=1 SV=1	SLC16A4	0.999772	0.0516429	45.939	2	LLLK(1)SDEESDK	-1.9714				plasma membrane	K08181	SLC16A4; MFS transporter, MCT family, solute carrier family 16 (monocarboxylic acid transporters), member 4		GO:0006810 transport; GO:0006811 ion transport; GO:0006820 anion transport; GO:0015711 organic anion transport; GO:0015718 monocarboxylic acid transport; GO:0015849 organic acid transport; GO:0034220 ion transmembrane transport; GO:0046942 carboxylic acid transport; GO:0051179 localization; GO:0051234 establishment of localization; GO:0055085 transmembrane transport; GO:0071702 organic substance …	GO:0005623 cell; GO:0005886 plasma membrane; GO:0005887 integral component of plasma membrane; GO:0016020 membrane; GO:0016021 integral component of membrane; GO:0031224 intrinsic component of membrane; GO:0031226 intrinsic component of plasma membrane; GO:0044425 membrane part; GO:0044459 plasma membrane part; GO:0044464 cell part; GO:0071944 cell periphery;	GO:0005215 transporter activity; GO:0005342 organic acid transmembrane transporter activity; GO:0008028 monocarboxylic acid transmembrane transporter activity; GO:0008509 anion transmembrane transporter activity; GO:0008514 organic anion transmembrane transporter activity; GO:0015075 ion transmembrane transporter activity; GO:0015318 inorganic solute uptake transmembrane transporter activity; GO:…			P	KOG2504	Monocarboxylate transporter
O15375	443	K	Monocarboxylate transporter 6 OS=Homo sapiens OX=9606 GN=SLC16A5 PE=1 SV=1	SLC16A5	0.987356	0.0134741	41.824	2	DLFLEAK(0.987)DGPGK(0.013)	0.057305				plasma membrane	K08182	SLC16A5; MFS transporter, MCT family, solute carrier family 16 (monocarboxylic acid transporters), member 5		GO:0006810 transport; GO:0006811 ion transport; GO:0006820 anion transport; GO:0015711 organic anion transport; GO:0015718 monocarboxylic acid transport; GO:0015849 organic acid transport; GO:0034220 ion transmembrane transport; GO:0046942 carboxylic acid transport; GO:0051179 localization; GO:0051234 establishment of localization; GO:0055085 transmembrane transport; GO:0071702 organic substance …	GO:0005623 cell; GO:0005886 plasma membrane; GO:0005887 integral component of plasma membrane; GO:0016020 membrane; GO:0016021 integral component of membrane; GO:0031224 intrinsic component of membrane; GO:0031226 intrinsic component of plasma membrane; GO:0044425 membrane part; GO:0044459 plasma membrane part; GO:0044464 cell part; GO:0071944 cell periphery;	GO:0005215 transporter activity; GO:0005342 organic acid transmembrane transporter activity; GO:0008028 monocarboxylic acid transmembrane transporter activity; GO:0008509 anion transmembrane transporter activity; GO:0008514 organic anion transmembrane transporter activity; GO:0015075 ion transmembrane transporter activity; GO:0015318 inorganic solute uptake transmembrane transporter activity; GO:…			P	KOG2504	Monocarboxylate transporter
O15393	70	K	Transmembrane protease serine 2 OS=Homo sapiens OX=9606 GN=TMPRSS2 PE=1 SV=3	TMPRSS2	0.993759	7.66989e-08	75.686	3	VLTQASNPVVCTQPK(0.994)SPSGTVCTSK(0.006)	0.036487		1.097		plasma membrane	K09633	TMPRSS2; transmembrane protease serine 2 [EC:3.4.21.-]	map05164 Influenza A; map05202 Transcriptional misregulation in cancer; map05215 Prostate cancer	GO:0006508 proteolysis; GO:0006807 nitrogen compound metabolic process; GO:0008152 metabolic process; GO:0010467 gene expression; GO:0016485 protein processing; GO:0016540 protein autoprocessing; GO:0019538 protein metabolic process; GO:0043170 macromolecule metabolic process; GO:0043900 regulation of multi-organism process; GO:0043902 positive regulation of multi-organism process; GO:0043903 reg…	GO:0005623 cell; GO:0005886 plasma membrane; GO:0005887 integral component of plasma membrane; GO:0016020 membrane; GO:0016021 integral component of membrane; GO:0031224 intrinsic component of membrane; GO:0031226 intrinsic component of plasma membrane; GO:0044425 membrane part; GO:0044459 plasma membrane part; GO:0044464 cell part; GO:0071944 cell periphery;	GO:0003824 catalytic activity; GO:0008233 peptidase activity; GO:0008236 serine-type peptidase activity; GO:0016787 hydrolase activity; GO:0017171 serine hydrolase activity; GO:0070011 peptidase activity, acting on L-amino acid peptides;	PF00089	Trypsin	E	KOG3627	Trypsin
O15427	431	K	Monocarboxylate transporter 4 OS=Homo sapiens OX=9606 GN=SLC16A3 PE=1 SV=1	SLC16A3	1	1.65651e-15	140.57	3	LHK(1)PPADSGVDLR	1.4416	0.608	1.913	0.318	plasma membrane	K08180	SLC16A3; MFS transporter, MCT family, solute carrier family 16 (monocarboxylic acid transporters), member 3	map05230 Central carbon metabolism in cancer	GO:0002376 immune system process; GO:0006082 organic acid metabolic process; GO:0006090 pyruvate metabolic process; GO:0006810 transport; GO:0006811 ion transport; GO:0006820 anion transport; GO:0006928 movement of cell or subcellular component; GO:0008152 metabolic process; GO:0009987 cellular process; GO:0015711 organic anion transport; GO:0015718 monocarboxylic acid transport; GO:0015727 lacta…	GO:0005622 intracellular; GO:0005623 cell; GO:0005634 nucleus; GO:0005635 nuclear envelope; GO:0005886 plasma membrane; GO:0005887 integral component of plasma membrane; GO:0012505 endomembrane system; GO:0016020 membrane; GO:0016021 integral component of membrane; GO:0031090 organelle membrane; GO:0031224 intrinsic component of membrane; GO:0031226 intrinsic component of plasma membrane; GO:0031…	GO:0005215 transporter activity; GO:0005342 organic acid transmembrane transporter activity; GO:0008028 monocarboxylic acid transmembrane transporter activity; GO:0008509 anion transmembrane transporter activity; GO:0008514 organic anion transmembrane transporter activity; GO:0015075 ion transmembrane transporter activity; GO:0015129 lactate transmembrane transporter activity; GO:0015318 inorgani…			P	KOG2504	Monocarboxylate transporter
O15427	448	K	Monocarboxylate transporter 4 OS=Homo sapiens OX=9606 GN=SLC16A3 PE=1 SV=1	SLC16A3	1	3.5903e-05	90.306	3	EVEHFLK(1)AEPEK	1.2144	0.667			plasma membrane	K08180	SLC16A3; MFS transporter, MCT family, solute carrier family 16 (monocarboxylic acid transporters), member 3	map05230 Central carbon metabolism in cancer	GO:0002376 immune system process; GO:0006082 organic acid metabolic process; GO:0006090 pyruvate metabolic process; GO:0006810 transport; GO:0006811 ion transport; GO:0006820 anion transport; GO:0006928 movement of cell or subcellular component; GO:0008152 metabolic process; GO:0009987 cellular process; GO:0015711 organic anion transport; GO:0015718 monocarboxylic acid transport; GO:0015727 lacta…	GO:0005622 intracellular; GO:0005623 cell; GO:0005634 nucleus; GO:0005635 nuclear envelope; GO:0005886 plasma membrane; GO:0005887 integral component of plasma membrane; GO:0012505 endomembrane system; GO:0016020 membrane; GO:0016021 integral component of membrane; GO:0031090 organelle membrane; GO:0031224 intrinsic component of membrane; GO:0031226 intrinsic component of plasma membrane; GO:0031…	GO:0005215 transporter activity; GO:0005342 organic acid transmembrane transporter activity; GO:0008028 monocarboxylic acid transmembrane transporter activity; GO:0008509 anion transmembrane transporter activity; GO:0008514 organic anion transmembrane transporter activity; GO:0015075 ion transmembrane transporter activity; GO:0015129 lactate transmembrane transporter activity; GO:0015318 inorgani…			P	KOG2504	Monocarboxylate transporter
O15438	479	K	Canalicular multispecific organic anion transporter 2 OS=Homo sapiens OX=9606 GN=ABCC3 PE=1 SV=3	ABCC3	0.991178	0.00879734	60.709	2	AFQVK(0.991)QMK(0.009)	0.51144		0.774		plasma membrane	K05667	ABCC3; ATP-binding cassette, subfamily C (CFTR/MRP), member 3	map01523 Antifolate resistance; map02010 ABC transporters; map04976 Bile secretion	GO:0002237 response to molecule of bacterial origin; GO:0006810 transport; GO:0006811 ion transport; GO:0006820 anion transport; GO:0006855 drug transmembrane transport; GO:0006869 lipid transport; GO:0009605 response to external stimulus; GO:0009607 response to biotic stimulus; GO:0009617 response to bacterium; GO:0009719 response to endogenous stimulus; GO:0009725 response to hormone; GO:001003…	GO:0005623 cell; GO:0005886 plasma membrane; GO:0005887 integral component of plasma membrane; GO:0016020 membrane; GO:0016021 integral component of membrane; GO:0016323 basolateral plasma membrane; GO:0031224 intrinsic component of membrane; GO:0031226 intrinsic component of plasma membrane; GO:0044425 membrane part; GO:0044459 plasma membrane part; GO:0044464 cell part; GO:0071944 cell peripher…	GO:0000166 nucleotide binding; GO:0003824 catalytic activity; GO:0005215 transporter activity; GO:0005319 lipid transporter activity; GO:0005342 organic acid transmembrane transporter activity; GO:0005488 binding; GO:0005524 ATP binding; GO:0008028 monocarboxylic acid transmembrane transporter activity; GO:0008144 drug binding; GO:0008509 anion transmembrane transporter activity; GO:0008514 organ…	PF00005	ABC transporter	Q	KOG0054	Multidrug resistance-associated protein/mitoxantrone resistance protein, ABC superfamily
O15438	278	K	Canalicular multispecific organic anion transporter 2 OS=Homo sapiens OX=9606 GN=ABCC3 PE=1 SV=3	ABCC3	1	1.47339e-32	135.15	3	ASAAPGK(1)NASGEDEVLLGAR	1.4457	0.8	1.157	0.691	plasma membrane	K05667	ABCC3; ATP-binding cassette, subfamily C (CFTR/MRP), member 3	map01523 Antifolate resistance; map02010 ABC transporters; map04976 Bile secretion	GO:0002237 response to molecule of bacterial origin; GO:0006810 transport; GO:0006811 ion transport; GO:0006820 anion transport; GO:0006855 drug transmembrane transport; GO:0006869 lipid transport; GO:0009605 response to external stimulus; GO:0009607 response to biotic stimulus; GO:0009617 response to bacterium; GO:0009719 response to endogenous stimulus; GO:0009725 response to hormone; GO:001003…	GO:0005623 cell; GO:0005886 plasma membrane; GO:0005887 integral component of plasma membrane; GO:0016020 membrane; GO:0016021 integral component of membrane; GO:0016323 basolateral plasma membrane; GO:0031224 intrinsic component of membrane; GO:0031226 intrinsic component of plasma membrane; GO:0044425 membrane part; GO:0044459 plasma membrane part; GO:0044464 cell part; GO:0071944 cell peripher…	GO:0000166 nucleotide binding; GO:0003824 catalytic activity; GO:0005215 transporter activity; GO:0005319 lipid transporter activity; GO:0005342 organic acid transmembrane transporter activity; GO:0005488 binding; GO:0005524 ATP binding; GO:0008028 monocarboxylic acid transmembrane transporter activity; GO:0008144 drug binding; GO:0008509 anion transmembrane transporter activity; GO:0008514 organ…	PF00005	ABC transporter	Q	KOG0054	Multidrug resistance-associated protein/mitoxantrone resistance protein, ABC superfamily
O15438	931	K	Canalicular multispecific organic anion transporter 2 OS=Homo sapiens OX=9606 GN=ABCC3 PE=1 SV=3	ABCC3	1	2.70339e-16	135.5	3	HLGPSEK(1)VQVTEAK	1.1504		0.774		plasma membrane	K05667	ABCC3; ATP-binding cassette, subfamily C (CFTR/MRP), member 3	map01523 Antifolate resistance; map02010 ABC transporters; map04976 Bile secretion	GO:0002237 response to molecule of bacterial origin; GO:0006810 transport; GO:0006811 ion transport; GO:0006820 anion transport; GO:0006855 drug transmembrane transport; GO:0006869 lipid transport; GO:0009605 response to external stimulus; GO:0009607 response to biotic stimulus; GO:0009617 response to bacterium; GO:0009719 response to endogenous stimulus; GO:0009725 response to hormone; GO:001003…	GO:0005623 cell; GO:0005886 plasma membrane; GO:0005887 integral component of plasma membrane; GO:0016020 membrane; GO:0016021 integral component of membrane; GO:0016323 basolateral plasma membrane; GO:0031224 intrinsic component of membrane; GO:0031226 intrinsic component of plasma membrane; GO:0044425 membrane part; GO:0044459 plasma membrane part; GO:0044464 cell part; GO:0071944 cell peripher…	GO:0000166 nucleotide binding; GO:0003824 catalytic activity; GO:0005215 transporter activity; GO:0005319 lipid transporter activity; GO:0005342 organic acid transmembrane transporter activity; GO:0005488 binding; GO:0005524 ATP binding; GO:0008028 monocarboxylic acid transmembrane transporter activity; GO:0008144 drug binding; GO:0008509 anion transmembrane transporter activity; GO:0008514 organ…	PF00005	ABC transporter	Q	KOG0054	Multidrug resistance-associated protein/mitoxantrone resistance protein, ABC superfamily
O15438	938	K	Canalicular multispecific organic anion transporter 2 OS=Homo sapiens OX=9606 GN=ABCC3 PE=1 SV=3	ABCC3	0.999928	6.77704e-07	56.08	2	VQVTEAK(1)ADGALTQEEK	1.584		0.774		plasma membrane	K05667	ABCC3; ATP-binding cassette, subfamily C (CFTR/MRP), member 3	map01523 Antifolate resistance; map02010 ABC transporters; map04976 Bile secretion	GO:0002237 response to molecule of bacterial origin; GO:0006810 transport; GO:0006811 ion transport; GO:0006820 anion transport; GO:0006855 drug transmembrane transport; GO:0006869 lipid transport; GO:0009605 response to external stimulus; GO:0009607 response to biotic stimulus; GO:0009617 response to bacterium; GO:0009719 response to endogenous stimulus; GO:0009725 response to hormone; GO:001003…	GO:0005623 cell; GO:0005886 plasma membrane; GO:0005887 integral component of plasma membrane; GO:0016020 membrane; GO:0016021 integral component of membrane; GO:0016323 basolateral plasma membrane; GO:0031224 intrinsic component of membrane; GO:0031226 intrinsic component of plasma membrane; GO:0044425 membrane part; GO:0044459 plasma membrane part; GO:0044464 cell part; GO:0071944 cell peripher…	GO:0000166 nucleotide binding; GO:0003824 catalytic activity; GO:0005215 transporter activity; GO:0005319 lipid transporter activity; GO:0005342 organic acid transmembrane transporter activity; GO:0005488 binding; GO:0005524 ATP binding; GO:0008028 monocarboxylic acid transmembrane transporter activity; GO:0008144 drug binding; GO:0008509 anion transmembrane transporter activity; GO:0008514 organ…	PF00005	ABC transporter	Q	KOG0054	Multidrug resistance-associated protein/mitoxantrone resistance protein, ABC superfamily
O15438	489	K	Canalicular multispecific organic anion transporter 2 OS=Homo sapiens OX=9606 GN=ABCC3 PE=1 SV=3	ABCC3	1	5.13849e-09	124.46	2	IK(1)LMSEILNGIK	1.3084	0.961	1.079	0.891	plasma membrane	K05667	ABCC3; ATP-binding cassette, subfamily C (CFTR/MRP), member 3	map01523 Antifolate resistance; map02010 ABC transporters; map04976 Bile secretion	GO:0002237 response to molecule of bacterial origin; GO:0006810 transport; GO:0006811 ion transport; GO:0006820 anion transport; GO:0006855 drug transmembrane transport; GO:0006869 lipid transport; GO:0009605 response to external stimulus; GO:0009607 response to biotic stimulus; GO:0009617 response to bacterium; GO:0009719 response to endogenous stimulus; GO:0009725 response to hormone; GO:001003…	GO:0005623 cell; GO:0005886 plasma membrane; GO:0005887 integral component of plasma membrane; GO:0016020 membrane; GO:0016021 integral component of membrane; GO:0016323 basolateral plasma membrane; GO:0031224 intrinsic component of membrane; GO:0031226 intrinsic component of plasma membrane; GO:0044425 membrane part; GO:0044459 plasma membrane part; GO:0044464 cell part; GO:0071944 cell peripher…	GO:0000166 nucleotide binding; GO:0003824 catalytic activity; GO:0005215 transporter activity; GO:0005319 lipid transporter activity; GO:0005342 organic acid transmembrane transporter activity; GO:0005488 binding; GO:0005524 ATP binding; GO:0008028 monocarboxylic acid transmembrane transporter activity; GO:0008144 drug binding; GO:0008509 anion transmembrane transporter activity; GO:0008514 organ…	PF00005	ABC transporter	Q	KOG0054	Multidrug resistance-associated protein/mitoxantrone resistance protein, ABC superfamily
O15438	1344	K	Canalicular multispecific organic anion transporter 2 OS=Homo sapiens OX=9606 GN=ABCC3 PE=1 SV=3	ABCC3	1	4.72564e-07	96.957	2	ILEAAK(1)GEIR	0.87231	1.083	1.02	1.062	plasma membrane	K05667	ABCC3; ATP-binding cassette, subfamily C (CFTR/MRP), member 3	map01523 Antifolate resistance; map02010 ABC transporters; map04976 Bile secretion	GO:0002237 response to molecule of bacterial origin; GO:0006810 transport; GO:0006811 ion transport; GO:0006820 anion transport; GO:0006855 drug transmembrane transport; GO:0006869 lipid transport; GO:0009605 response to external stimulus; GO:0009607 response to biotic stimulus; GO:0009617 response to bacterium; GO:0009719 response to endogenous stimulus; GO:0009725 response to hormone; GO:001003…	GO:0005623 cell; GO:0005886 plasma membrane; GO:0005887 integral component of plasma membrane; GO:0016020 membrane; GO:0016021 integral component of membrane; GO:0016323 basolateral plasma membrane; GO:0031224 intrinsic component of membrane; GO:0031226 intrinsic component of plasma membrane; GO:0044425 membrane part; GO:0044459 plasma membrane part; GO:0044464 cell part; GO:0071944 cell peripher…	GO:0000166 nucleotide binding; GO:0003824 catalytic activity; GO:0005215 transporter activity; GO:0005319 lipid transporter activity; GO:0005342 organic acid transmembrane transporter activity; GO:0005488 binding; GO:0005524 ATP binding; GO:0008028 monocarboxylic acid transmembrane transporter activity; GO:0008144 drug binding; GO:0008509 anion transmembrane transporter activity; GO:0008514 organ…	PF00005	ABC transporter	Q	KOG0054	Multidrug resistance-associated protein/mitoxantrone resistance protein, ABC superfamily
O15438	512	K	Canalicular multispecific organic anion transporter 2 OS=Homo sapiens OX=9606 GN=ABCC3 PE=1 SV=3	ABCC3	1	3.38652e-09	93.772	3	LYAWEPSFLK(1)QVEGIR	-2.5297	1.831	0.655	2.795	plasma membrane	K05667	ABCC3; ATP-binding cassette, subfamily C (CFTR/MRP), member 3	map01523 Antifolate resistance; map02010 ABC transporters; map04976 Bile secretion	GO:0002237 response to molecule of bacterial origin; GO:0006810 transport; GO:0006811 ion transport; GO:0006820 anion transport; GO:0006855 drug transmembrane transport; GO:0006869 lipid transport; GO:0009605 response to external stimulus; GO:0009607 response to biotic stimulus; GO:0009617 response to bacterium; GO:0009719 response to endogenous stimulus; GO:0009725 response to hormone; GO:001003…	GO:0005623 cell; GO:0005886 plasma membrane; GO:0005887 integral component of plasma membrane; GO:0016020 membrane; GO:0016021 integral component of membrane; GO:0016323 basolateral plasma membrane; GO:0031224 intrinsic component of membrane; GO:0031226 intrinsic component of plasma membrane; GO:0044425 membrane part; GO:0044459 plasma membrane part; GO:0044464 cell part; GO:0071944 cell peripher…	GO:0000166 nucleotide binding; GO:0003824 catalytic activity; GO:0005215 transporter activity; GO:0005319 lipid transporter activity; GO:0005342 organic acid transmembrane transporter activity; GO:0005488 binding; GO:0005524 ATP binding; GO:0008028 monocarboxylic acid transmembrane transporter activity; GO:0008144 drug binding; GO:0008509 anion transmembrane transporter activity; GO:0008514 organ…	PF00005	ABC transporter	Q	KOG0054	Multidrug resistance-associated protein/mitoxantrone resistance protein, ABC superfamily
O15439	1278	K	Multidrug resistance-associated protein 4 OS=Homo sapiens OX=9606 GN=ABCC4 PE=1 SV=3	ABCC4	0.999948	2.84805e-08	65.212	3	MVQQLGK(1)AEAAALTETAK	1.8241		0.966		plasma membrane	K05673	ABCC4; ATP-binding cassette, subfamily C (CFTR/MRP), member 4	map01523 Antifolate resistance; map02010 ABC transporters; map04024 cAMP signaling pathway; map04976 Bile secretion	GO:0002576 platelet degranulation; GO:0006810 transport; GO:0006811 ion transport; GO:0006820 anion transport; GO:0006869 lipid transport; GO:0006887 exocytosis; GO:0006996 organelle organization; GO:0008152 metabolic process; GO:0009987 cellular process; GO:0010876 lipid localization; GO:0015698 inorganic anion transport; GO:0015711 organic anion transport; GO:0015718 monocarboxylic acid transpo…	GO:0005622 intracellular; GO:0005623 cell; GO:0005737 cytoplasm; GO:0005886 plasma membrane; GO:0005887 integral component of plasma membrane; GO:0012505 endomembrane system; GO:0012506 vesicle membrane; GO:0016020 membrane; GO:0016021 integral component of membrane; GO:0016323 basolateral plasma membrane; GO:0030141 secretory granule; GO:0030659 cytoplasmic vesicle membrane; GO:0030667 secretory…	GO:0003824 catalytic activity; GO:0005215 transporter activity; GO:0008509 anion transmembrane transporter activity; GO:0015075 ion transmembrane transporter activity; GO:0015103 inorganic anion transmembrane transporter activity; GO:0015318 inorganic solute uptake transmembrane transporter activity; GO:0015399 primary active transmembrane transporter activity; GO:0015405 P-P-bond-hydrolysis-driv…	PF00005	ABC transporter	Q	KOG0054	Multidrug resistance-associated protein/mitoxantrone resistance protein, ABC superfamily
O15440	383	K	Multidrug resistance-associated protein 5 OS=Homo sapiens OX=9606 GN=ABCC5 PE=1 SV=2	ABCC5	1	0.000904914	76.572	2	AFSQSVQK(1)IR	-0.08074				plasma membrane	K05668	ABCC5; ATP-binding cassette, subfamily C (CFTR/MRP), member 5	map01523 Antifolate resistance; map02010 ABC transporters	GO:0002237 response to molecule of bacterial origin; GO:0006022 aminoglycan metabolic process; GO:0006023 aminoglycan biosynthetic process; GO:0006024 glycosaminoglycan biosynthetic process; GO:0006082 organic acid metabolic process; GO:0006807 nitrogen compound metabolic process; GO:0006810 transport; GO:0006811 ion transport; GO:0006820 anion transport; GO:0008152 metabolic process; GO:0009058 …	GO:0005622 intracellular; GO:0005623 cell; GO:0005737 cytoplasm; GO:0005886 plasma membrane; GO:0005887 integral component of plasma membrane; GO:0016020 membrane; GO:0016021 integral component of membrane; GO:0031224 intrinsic component of membrane; GO:0031226 intrinsic component of plasma membrane; GO:0044424 intracellular part; GO:0044425 membrane part; GO:0044444 cytoplasmic part; GO:0044459 …	GO:0000166 nucleotide binding; GO:0003824 catalytic activity; GO:0005215 transporter activity; GO:0005488 binding; GO:0005524 ATP binding; GO:0008144 drug binding; GO:0008509 anion transmembrane transporter activity; GO:0008514 organic anion transmembrane transporter activity; GO:0015075 ion transmembrane transporter activity; GO:0015103 inorganic anion transmembrane transporter activity; GO:0015…	PF00005	ABC transporter	Q	KOG0054	Multidrug resistance-associated protein/mitoxantrone resistance protein, ABC superfamily
O15484	276	K	Calpain-5 OS=Homo sapiens OX=9606 GN=CAPN5 PE=1 SV=2	CAPN5	1	0.026089	42.075	2	SEK(1)LDMIR	1.0794		0.786		cytoplasm,nucleus	K08574	CAPN5; calpain-5 [EC:3.4.22.-]		GO:0000003 reproduction; GO:0001541 ovarian follicle development; GO:0001553 luteinization; GO:0003006 developmental process involved in reproduction; GO:0006508 proteolysis; GO:0006807 nitrogen compound metabolic process; GO:0007154 cell communication; GO:0007165 signal transduction; GO:0007275 multicellular organism development; GO:0007548 sex differentiation; GO:0008152 metabolic process; GO:0…	GO:0005622 intracellular; GO:0005623 cell; GO:0005737 cytoplasm; GO:0009986 cell surface; GO:0044424 intracellular part; GO:0044464 cell part;	GO:0003824 catalytic activity; GO:0004175 endopeptidase activity; GO:0004197 cysteine-type endopeptidase activity; GO:0004198 calcium-dependent cysteine-type endopeptidase activity; GO:0008233 peptidase activity; GO:0008234 cysteine-type peptidase activity; GO:0016787 hydrolase activity; GO:0070011 peptidase activity, acting on L-amino acid peptides;	PF01067	Calpain large subunit, domain III	O	KOG0045	Cytosolic Ca2+-dependent cysteine protease (calpain), large subunit (EF-Hand protein superfamily)
O15484	352	K	Calpain-5 OS=Homo sapiens OX=9606 GN=CAPN5 PE=1 SV=2	CAPN5	1	1.16809e-05	47.844	3	VINTSHLSIHK(1)TWEEAR	1.3258		0.786		cytoplasm,nucleus	K08574	CAPN5; calpain-5 [EC:3.4.22.-]		GO:0000003 reproduction; GO:0001541 ovarian follicle development; GO:0001553 luteinization; GO:0003006 developmental process involved in reproduction; GO:0006508 proteolysis; GO:0006807 nitrogen compound metabolic process; GO:0007154 cell communication; GO:0007165 signal transduction; GO:0007275 multicellular organism development; GO:0007548 sex differentiation; GO:0008152 metabolic process; GO:0…	GO:0005622 intracellular; GO:0005623 cell; GO:0005737 cytoplasm; GO:0009986 cell surface; GO:0044424 intracellular part; GO:0044464 cell part;	GO:0003824 catalytic activity; GO:0004175 endopeptidase activity; GO:0004197 cysteine-type endopeptidase activity; GO:0004198 calcium-dependent cysteine-type endopeptidase activity; GO:0008233 peptidase activity; GO:0008234 cysteine-type peptidase activity; GO:0016787 hydrolase activity; GO:0070011 peptidase activity, acting on L-amino acid peptides;	PF01067	Calpain large subunit, domain III	O	KOG0045	Cytosolic Ca2+-dependent cysteine protease (calpain), large subunit (EF-Hand protein superfamily)
O15484	588	K	Calpain-5 OS=Homo sapiens OX=9606 GN=CAPN5 PE=1 SV=2	CAPN5	0.999991	0.0022063	52.837	3	VLK(1)DEFLGQVHLK	0.32123		0.786		cytoplasm,nucleus	K08574	CAPN5; calpain-5 [EC:3.4.22.-]		GO:0000003 reproduction; GO:0001541 ovarian follicle development; GO:0001553 luteinization; GO:0003006 developmental process involved in reproduction; GO:0006508 proteolysis; GO:0006807 nitrogen compound metabolic process; GO:0007154 cell communication; GO:0007165 signal transduction; GO:0007275 multicellular organism development; GO:0007548 sex differentiation; GO:0008152 metabolic process; GO:0…	GO:0005622 intracellular; GO:0005623 cell; GO:0005737 cytoplasm; GO:0009986 cell surface; GO:0044424 intracellular part; GO:0044464 cell part;	GO:0003824 catalytic activity; GO:0004175 endopeptidase activity; GO:0004197 cysteine-type endopeptidase activity; GO:0004198 calcium-dependent cysteine-type endopeptidase activity; GO:0008233 peptidase activity; GO:0008234 cysteine-type peptidase activity; GO:0016787 hydrolase activity; GO:0070011 peptidase activity, acting on L-amino acid peptides;	PF01067	Calpain large subunit, domain III	O	KOG0045	Cytosolic Ca2+-dependent cysteine protease (calpain), large subunit (EF-Hand protein superfamily)
O15484	339	K	Calpain-5 OS=Homo sapiens OX=9606 GN=CAPN5 PE=1 SV=2	CAPN5	1	0.00013914	96.311	2	YFTDIIK(1)CR	0.371	0.978	1.069	0.915	cytoplasm,nucleus	K08574	CAPN5; calpain-5 [EC:3.4.22.-]		GO:0000003 reproduction; GO:0001541 ovarian follicle development; GO:0001553 luteinization; GO:0003006 developmental process involved in reproduction; GO:0006508 proteolysis; GO:0006807 nitrogen compound metabolic process; GO:0007154 cell communication; GO:0007165 signal transduction; GO:0007275 multicellular organism development; GO:0007548 sex differentiation; GO:0008152 metabolic process; GO:0…	GO:0005622 intracellular; GO:0005623 cell; GO:0005737 cytoplasm; GO:0009986 cell surface; GO:0044424 intracellular part; GO:0044464 cell part;	GO:0003824 catalytic activity; GO:0004175 endopeptidase activity; GO:0004197 cysteine-type endopeptidase activity; GO:0004198 calcium-dependent cysteine-type endopeptidase activity; GO:0008233 peptidase activity; GO:0008234 cysteine-type peptidase activity; GO:0016787 hydrolase activity; GO:0070011 peptidase activity, acting on L-amino acid peptides;	PF01067	Calpain large subunit, domain III	O	KOG0045	Cytosolic Ca2+-dependent cysteine protease (calpain), large subunit (EF-Hand protein superfamily)
Q6A1A2	269	K	Putative 3-phosphoinositide-dependent protein kinase 2 OS=Homo sapiens OX=9606 GN=PDPK2P PE=5 SV=1	PDPK2P	0.999906	0.00099523	42.061	2	IIK(1)LEYDFPEK	0.1622				nucleus	K06276	PDPK1; 3-phosphoinositide dependent protein kinase-1 [EC:2.7.11.1]	map01524 Platinum drug resistance; map03320 PPAR signaling pathway; map04068 FoxO signaling pathway; map04071 Sphingolipid signaling pathway; map04140 Autophagy - animal; map04150 mTOR signaling pathway; map04151 PI3K-Akt signaling pathway; map04152 AMPK signaling pathway; map04210 Apoptosis; map04510 Focal adhesion; map04660 T cell receptor signaling pathway; map04664 Fc epsilon RI signaling pat…				PF00069	Protein kinase domain	T	KOG0592	3-phosphoinositide-dependent protein kinase (PDK1)
O15551	195	K	Claudin-3 OS=Homo sapiens OX=9606 GN=CLDN3 PE=1 SV=1	CLDN3	1	5.01622e-22	136.06	2	YTATK(1)VVYSAPR	1.1642	1.331	0.769	1.731	plasma membrane	K06087	CLDN; claudin	map04514 Cell adhesion molecules (CAMs); map04530 Tight junction; map04670 Leukocyte transendothelial migration; map05130 Pathogenic Escherichia coli infection; map05160 Hepatitis C	GO:0000902 cell morphogenesis; GO:0000904 cell morphogenesis involved in differentiation; GO:0001666 response to hypoxia; GO:0002064 epithelial cell development; GO:0003382 epithelial cell morphogenesis; GO:0006950 response to stress; GO:0007043 cell-cell junction assembly; GO:0007154 cell communication; GO:0007155 cell adhesion; GO:0007165 signal transduction; GO:0009628 response to abiotic stim…	GO:0005622 intracellular; GO:0005623 cell; GO:0005737 cytoplasm; GO:0005886 plasma membrane; GO:0005887 integral component of plasma membrane; GO:0005911 cell-cell junction; GO:0005923 bicellular tight junction; GO:0016020 membrane; GO:0016021 integral component of membrane; GO:0016327 apicolateral plasma membrane; GO:0016328 lateral plasma membrane; GO:0030054 cell junction; GO:0031224 intrinsic…	GO:0004888 transmembrane signaling receptor activity; GO:0005488 binding; GO:0005515 protein binding; GO:0038023 signaling receptor activity; GO:0042802 identical protein binding; GO:0060089 molecular transducer activity;
O15554	394	K	Intermediate conductance calcium-activated potassium channel protein 4 OS=Homo sapiens OX=9606 GN=KCNN4 PE=1 SV=1	KCNN4	1	3.38569e-09	94.791	2	ALEK(1)QIDTLAGK	0.27455				plasma membrane	K04945	KCNN4, KCA3.1; potassium intermediate/small conductance calcium-activated channel subfamily N member 4	map04911 Insulin secretion; map04929 GnRH secretion; map04970 Salivary secretion; map04974 Protein digestion and absorption	GO:0002682 regulation of immune system process; GO:0002684 positive regulation of immune system process; GO:0002791 regulation of peptide secretion; GO:0002793 positive regulation of peptide secretion; GO:0003008 system process; GO:0006810 transport; GO:0006811 ion transport; GO:0006812 cation transport; GO:0006813 potassium ion transport; GO:0006816 calcium ion transport; GO:0006820 anion transp…	GO:0005623 cell; GO:0005886 plasma membrane; GO:0005887 integral component of plasma membrane; GO:0008076 voltage-gated potassium channel complex; GO:0016020 membrane; GO:0016021 integral component of membrane; GO:0016323 basolateral plasma membrane; GO:0016324 apical plasma membrane; GO:0031224 intrinsic component of membrane; GO:0031226 intrinsic component of plasma membrane; GO:0031982 vesicle…	GO:0005215 transporter activity; GO:0005216 ion channel activity; GO:0005227 calcium activated cation channel activity; GO:0005261 cation channel activity; GO:0005267 potassium channel activity; GO:0005488 binding; GO:0005515 protein binding; GO:0005516 calmodulin binding; GO:0008324 cation transmembrane transporter activity; GO:0015075 ion transmembrane transporter activity; GO:0015077 monovalen…			P	KOG3684	Ca2+-activated K+ channel proteins (intermediate/small conductance classes)
O43149	2491	K	Zinc finger ZZ-type and EF-hand domain-containing protein 1 OS=Homo sapiens OX=9606 GN=ZZEF1 PE=1 SV=6	ZZEF1	1	1.58716e-05	72.846	2	K(1)TDYFFLEVQK	1.1345	0.777	1.163	0.668	plasma membrane							PF00569	Zinc finger, ZZ type	DZ	KOG1426	FOG: RCC1 domain
O43149	2291	K	Zinc finger ZZ-type and EF-hand domain-containing protein 1 OS=Homo sapiens OX=9606 GN=ZZEF1 PE=1 SV=6	ZZEF1	1	0.00165001	60.892	2	AVIVDVK(1)TR	0.22224	1.08	1.029	1.05	plasma membrane							PF00569	Zinc finger, ZZ type	DZ	KOG1426	FOG: RCC1 domain
O43149	2501	K	Zinc finger ZZ-type and EF-hand domain-containing protein 1 OS=Homo sapiens OX=9606 GN=ZZEF1 PE=1 SV=6	ZZEF1	1	3.03981e-21	187.1	2	TDYFFLEVQK(1)R	1.6776	0.959	1.082	0.886	plasma membrane							PF00569	Zinc finger, ZZ type	DZ	KOG1426	FOG: RCC1 domain
O43149	220	K	Zinc finger ZZ-type and EF-hand domain-containing protein 1 OS=Homo sapiens OX=9606 GN=ZZEF1 PE=1 SV=6	ZZEF1	1	2.74571e-05	72.327	2	SSVLK(1)ESLDQLVQK	0.2664	0.967	1.079	0.896	plasma membrane							PF00569	Zinc finger, ZZ type	DZ	KOG1426	FOG: RCC1 domain
O43169	39	K	Cytochrome b5 type B OS=Homo sapiens OX=9606 GN=CYB5B PE=1 SV=3	CYB5B	1	0.000180856	52.837	3	NSLK(1)ELWLVIHGR	2.273		1.318		cytoplasm	K23490	CYB5; cytochrome b5		GO:0006091 generation of precursor metabolites and energy; GO:0008152 metabolic process; GO:0009987 cellular process; GO:0022900 electron transport chain; GO:0043085 positive regulation of catalytic activity; GO:0044093 positive regulation of molecular function; GO:0044237 cellular metabolic process; GO:0050790 regulation of catalytic activity; GO:0055114 oxidation-reduction process; GO:0065007 b…	GO:0005622 intracellular; GO:0005623 cell; GO:0005737 cytoplasm; GO:0005739 mitochondrion; GO:0005740 mitochondrial envelope; GO:0005741 mitochondrial outer membrane; GO:0016020 membrane; GO:0019867 outer membrane; GO:0031090 organelle membrane; GO:0031966 mitochondrial membrane; GO:0031967 organelle envelope; GO:0031968 organelle outer membrane; GO:0031975 envelope; GO:0043226 organelle; GO:0043…	GO:0003824 catalytic activity; GO:0005488 binding; GO:0008047 enzyme activator activity; GO:0009055 electron carrier activity; GO:0016491 oxidoreductase activity; GO:0020037 heme binding; GO:0030234 enzyme regulator activity; GO:0045153 electron transporter, transferring electrons within CoQH2-cytochrome c reductase complex activity; GO:0046906 tetrapyrrole binding; GO:0048037 cofactor binding; G…	PF00173	Cytochrome b5-like Heme/Steroid binding domain	C	KOG0537	Cytochrome b5
O43175	384	K	D-3-phosphoglycerate dehydrogenase OS=Homo sapiens OX=9606 GN=PHGDH PE=1 SV=4	PHGDH	1	1.26815e-07	77.157	2	EASK(1)QADVNLVNAK	1.2136	0.944	1.058	0.892	cytoplasm	K00058	serA, PHGDH; D-3-phosphoglycerate dehydrogenase / 2-oxoglutarate reductase [EC:1.1.1.95 1.1.1.399]	map00260 Glycine, serine and threonine metabolism; map00270 Cysteine and methionine metabolism; map01100 Metabolic pathways; map01200 Carbon metabolism; map01230 Biosynthesis of amino acids	GO:0001505 regulation of neurotransmitter levels; GO:0006082 organic acid metabolic process; GO:0006091 generation of precursor metabolites and energy; GO:0006520 cellular amino acid metabolic process; GO:0006541 glutamine metabolic process; GO:0006544 glycine metabolic process; GO:0006563 L-serine metabolic process; GO:0006564 L-serine biosynthetic process; GO:0006566 threonine metabolic process…	GO:0005622 intracellular; GO:0005623 cell; GO:0005737 cytoplasm; GO:0005829 cytosol; GO:0043209 myelin sheath; GO:0044424 intracellular part; GO:0044444 cytoplasmic part; GO:0044464 cell part;	GO:0003824 catalytic activity; GO:0004617 phosphoglycerate dehydrogenase activity; GO:0009055 electron carrier activity; GO:0016491 oxidoreductase activity; GO:0016614 oxidoreductase activity, acting on CH-OH group of donors; GO:0016616 oxidoreductase activity, acting on the CH-OH group of donors, NAD or NADP as acceptor;	PF00389; PF02826	D-isomer specific 2-hydroxyacid dehydrogenase, catalytic domain; D-isomer specific 2-hydroxyacid dehydrogenase, NAD binding domain	E	KOG0068	D-3-phosphoglycerate dehydrogenase, D-isomer-specific 2-hydroxy acid dehydrogenase superfamily
O43175	394	K	D-3-phosphoglycerate dehydrogenase OS=Homo sapiens OX=9606 GN=PHGDH PE=1 SV=4	PHGDH	0.885131	1.24226e-07	77.358	3	QADVNLVNAK(0.885)LLVK(0.115)	0.12494	0.813			cytoplasm	K00058	serA, PHGDH; D-3-phosphoglycerate dehydrogenase / 2-oxoglutarate reductase [EC:1.1.1.95 1.1.1.399]	map00260 Glycine, serine and threonine metabolism; map00270 Cysteine and methionine metabolism; map01100 Metabolic pathways; map01200 Carbon metabolism; map01230 Biosynthesis of amino acids	GO:0001505 regulation of neurotransmitter levels; GO:0006082 organic acid metabolic process; GO:0006091 generation of precursor metabolites and energy; GO:0006520 cellular amino acid metabolic process; GO:0006541 glutamine metabolic process; GO:0006544 glycine metabolic process; GO:0006563 L-serine metabolic process; GO:0006564 L-serine biosynthetic process; GO:0006566 threonine metabolic process…	GO:0005622 intracellular; GO:0005623 cell; GO:0005737 cytoplasm; GO:0005829 cytosol; GO:0043209 myelin sheath; GO:0044424 intracellular part; GO:0044444 cytoplasmic part; GO:0044464 cell part;	GO:0003824 catalytic activity; GO:0004617 phosphoglycerate dehydrogenase activity; GO:0009055 electron carrier activity; GO:0016491 oxidoreductase activity; GO:0016614 oxidoreductase activity, acting on CH-OH group of donors; GO:0016616 oxidoreductase activity, acting on the CH-OH group of donors, NAD or NADP as acceptor;	PF00389; PF02826	D-isomer specific 2-hydroxyacid dehydrogenase, catalytic domain; D-isomer specific 2-hydroxyacid dehydrogenase, NAD binding domain	E	KOG0068	D-3-phosphoglycerate dehydrogenase, D-isomer-specific 2-hydroxy acid dehydrogenase superfamily
O43175	21	K	D-3-phosphoglycerate dehydrogenase OS=Homo sapiens OX=9606 GN=PHGDH PE=1 SV=4	PHGDH	0.999963	0.00353213	44.598	2	K(1)ILQDGGLQVVEK	3.0272	0.813			cytoplasm	K00058	serA, PHGDH; D-3-phosphoglycerate dehydrogenase / 2-oxoglutarate reductase [EC:1.1.1.95 1.1.1.399]	map00260 Glycine, serine and threonine metabolism; map00270 Cysteine and methionine metabolism; map01100 Metabolic pathways; map01200 Carbon metabolism; map01230 Biosynthesis of amino acids	GO:0001505 regulation of neurotransmitter levels; GO:0006082 organic acid metabolic process; GO:0006091 generation of precursor metabolites and energy; GO:0006520 cellular amino acid metabolic process; GO:0006541 glutamine metabolic process; GO:0006544 glycine metabolic process; GO:0006563 L-serine metabolic process; GO:0006564 L-serine biosynthetic process; GO:0006566 threonine metabolic process…	GO:0005622 intracellular; GO:0005623 cell; GO:0005737 cytoplasm; GO:0005829 cytosol; GO:0043209 myelin sheath; GO:0044424 intracellular part; GO:0044444 cytoplasmic part; GO:0044464 cell part;	GO:0003824 catalytic activity; GO:0004617 phosphoglycerate dehydrogenase activity; GO:0009055 electron carrier activity; GO:0016491 oxidoreductase activity; GO:0016614 oxidoreductase activity, acting on CH-OH group of donors; GO:0016616 oxidoreductase activity, acting on the CH-OH group of donors, NAD or NADP as acceptor;	PF00389; PF02826	D-isomer specific 2-hydroxyacid dehydrogenase, catalytic domain; D-isomer specific 2-hydroxyacid dehydrogenase, NAD binding domain	E	KOG0068	D-3-phosphoglycerate dehydrogenase, D-isomer-specific 2-hydroxy acid dehydrogenase superfamily
O43184	748	K	Disintegrin and metalloproteinase domain-containing protein 12 OS=Homo sapiens OX=9606 GN=ADAM12 PE=1 SV=3	ADAM12	1	0.0201561	65.313	2	TTIEK(1)LR	-1.0119				extracellular	K06835	ADAM12; disintegrin and metalloproteinase domain-containing protein 12 [EC:3.4.24.-]		GO:0000768 syncytium formation by plasma membrane fusion; GO:0006508 proteolysis; GO:0006807 nitrogen compound metabolic process; GO:0006949 syncytium formation; GO:0007520 myoblast fusion; GO:0008152 metabolic process; GO:0009653 anatomical structure morphogenesis; GO:0009987 cellular process; GO:0014902 myotube differentiation; GO:0016043 cellular component organization; GO:0019538 protein meta…	GO:0005576 extracellular region; GO:0005622 intracellular; GO:0005623 cell; GO:0005634 nucleus; GO:0005654 nucleoplasm; GO:0005886 plasma membrane; GO:0016020 membrane; GO:0031974 membrane-enclosed lumen; GO:0031981 nuclear lumen; GO:0043226 organelle; GO:0043227 membrane-bounded organelle; GO:0043229 intracellular organelle; GO:0043231 intracellular membrane-bounded organelle; GO:0043233 organel…	GO:0003824 catalytic activity; GO:0005488 binding; GO:0005515 protein binding; GO:0008233 peptidase activity; GO:0008237 metallopeptidase activity; GO:0016787 hydrolase activity; GO:0017124 SH3 domain binding; GO:0019904 protein domain specific binding; GO:0070011 peptidase activity, acting on L-amino acid peptides;	PF01421; PF00200	Reprolysin (M12B) family zinc metalloprotease ; Disintegrin	O	KOG3607	Meltrins, fertilins and related Zn-dependent metalloproteinases of the ADAMs family
O43242	209	K	26S proteasome non-ATPase regulatory subunit 3 OS=Homo sapiens OX=9606 GN=PSMD3 PE=1 SV=2	PSMD3	1	0.00075442	43.306	3	ALDLVAAK(1)CYYYHAR	-0.0059979		1.113		cytoplasm	K03033	PSMD3, RPN3; 26S proteasome regulatory subunit N3	map03050 Proteasome; map05169 Epstein-Barr virus infection	GO:0001775 cell activation; GO:0002252 immune effector process; GO:0002263 cell activation involved in immune response; GO:0002274 myeloid leukocyte activation; GO:0002275 myeloid cell activation involved in immune response; GO:0002283 neutrophil activation involved in immune response; GO:0002366 leukocyte activation involved in immune response; GO:0002376 immune system process; GO:0002443 leukoc…	GO:0000502 proteasome complex; GO:0005576 extracellular region; GO:0005622 intracellular; GO:0005623 cell; GO:0005634 nucleus; GO:0005654 nucleoplasm; GO:0005737 cytoplasm; GO:0005829 cytosol; GO:0005838 proteasome regulatory particle; GO:0008541 proteasome regulatory particle, lid subcomplex; GO:0012505 endomembrane system; GO:0022624 proteasome accessory complex; GO:0030141 secretory granule; G…		PF01399	PCI domain	O	KOG2581	26S proteasome regulatory complex, subunit RPN3/PSMD3
O43242	54	K	26S proteasome non-ATPase regulatory subunit 3 OS=Homo sapiens OX=9606 GN=PSMD3 PE=1 SV=2	PSMD3	1	2.44911e-06	56.436	3	EEAATGGGSTGEADGK(1)TAAAAAEHSQR	2.4745		1.113		cytoplasm	K03033	PSMD3, RPN3; 26S proteasome regulatory subunit N3	map03050 Proteasome; map05169 Epstein-Barr virus infection	GO:0001775 cell activation; GO:0002252 immune effector process; GO:0002263 cell activation involved in immune response; GO:0002274 myeloid leukocyte activation; GO:0002275 myeloid cell activation involved in immune response; GO:0002283 neutrophil activation involved in immune response; GO:0002366 leukocyte activation involved in immune response; GO:0002376 immune system process; GO:0002443 leukoc…	GO:0000502 proteasome complex; GO:0005576 extracellular region; GO:0005622 intracellular; GO:0005623 cell; GO:0005634 nucleus; GO:0005654 nucleoplasm; GO:0005737 cytoplasm; GO:0005829 cytosol; GO:0005838 proteasome regulatory particle; GO:0008541 proteasome regulatory particle, lid subcomplex; GO:0012505 endomembrane system; GO:0022624 proteasome accessory complex; GO:0030141 secretory granule; G…		PF01399	PCI domain	O	KOG2581	26S proteasome regulatory complex, subunit RPN3/PSMD3
O43242	76	K	26S proteasome non-ATPase regulatory subunit 3 OS=Homo sapiens OX=9606 GN=PSMD3 PE=1 SV=2	PSMD3	0.849175	0.00131953	48.822	3	ELDTVTLEDIK(0.849)EHVK(0.151)	-2.2566		1.113		cytoplasm	K03033	PSMD3, RPN3; 26S proteasome regulatory subunit N3	map03050 Proteasome; map05169 Epstein-Barr virus infection	GO:0001775 cell activation; GO:0002252 immune effector process; GO:0002263 cell activation involved in immune response; GO:0002274 myeloid leukocyte activation; GO:0002275 myeloid cell activation involved in immune response; GO:0002283 neutrophil activation involved in immune response; GO:0002366 leukocyte activation involved in immune response; GO:0002376 immune system process; GO:0002443 leukoc…	GO:0000502 proteasome complex; GO:0005576 extracellular region; GO:0005622 intracellular; GO:0005623 cell; GO:0005634 nucleus; GO:0005654 nucleoplasm; GO:0005737 cytoplasm; GO:0005829 cytosol; GO:0005838 proteasome regulatory particle; GO:0008541 proteasome regulatory particle, lid subcomplex; GO:0012505 endomembrane system; GO:0022624 proteasome accessory complex; GO:0030141 secretory granule; G…		PF01399	PCI domain	O	KOG2581	26S proteasome regulatory complex, subunit RPN3/PSMD3
O43242	296	K	26S proteasome non-ATPase regulatory subunit 3 OS=Homo sapiens OX=9606 GN=PSMD3 PE=1 SV=2	PSMD3	1	2.97042e-06	66.953	2	IK(1)AIQLEYSEAR	1.4309	0.903	1.116	0.809	cytoplasm	K03033	PSMD3, RPN3; 26S proteasome regulatory subunit N3	map03050 Proteasome; map05169 Epstein-Barr virus infection	GO:0001775 cell activation; GO:0002252 immune effector process; GO:0002263 cell activation involved in immune response; GO:0002274 myeloid leukocyte activation; GO:0002275 myeloid cell activation involved in immune response; GO:0002283 neutrophil activation involved in immune response; GO:0002366 leukocyte activation involved in immune response; GO:0002376 immune system process; GO:0002443 leukoc…	GO:0000502 proteasome complex; GO:0005576 extracellular region; GO:0005622 intracellular; GO:0005623 cell; GO:0005634 nucleus; GO:0005654 nucleoplasm; GO:0005737 cytoplasm; GO:0005829 cytosol; GO:0005838 proteasome regulatory particle; GO:0008541 proteasome regulatory particle, lid subcomplex; GO:0012505 endomembrane system; GO:0022624 proteasome accessory complex; GO:0030141 secretory granule; G…		PF01399	PCI domain	O	KOG2581	26S proteasome regulatory complex, subunit RPN3/PSMD3
O43242	194	K	26S proteasome non-ATPase regulatory subunit 3 OS=Homo sapiens OX=9606 GN=PSMD3 PE=1 SV=2	PSMD3	1	3.08261e-07	87.573	2	ISDDLMQK(1)ISTQNR	1.7273	0.906			cytoplasm	K03033	PSMD3, RPN3; 26S proteasome regulatory subunit N3	map03050 Proteasome; map05169 Epstein-Barr virus infection	GO:0001775 cell activation; GO:0002252 immune effector process; GO:0002263 cell activation involved in immune response; GO:0002274 myeloid leukocyte activation; GO:0002275 myeloid cell activation involved in immune response; GO:0002283 neutrophil activation involved in immune response; GO:0002366 leukocyte activation involved in immune response; GO:0002376 immune system process; GO:0002443 leukoc…	GO:0000502 proteasome complex; GO:0005576 extracellular region; GO:0005622 intracellular; GO:0005623 cell; GO:0005634 nucleus; GO:0005654 nucleoplasm; GO:0005737 cytoplasm; GO:0005829 cytosol; GO:0005838 proteasome regulatory particle; GO:0008541 proteasome regulatory particle, lid subcomplex; GO:0012505 endomembrane system; GO:0022624 proteasome accessory complex; GO:0030141 secretory granule; G…		PF01399	PCI domain	O	KOG2581	26S proteasome regulatory complex, subunit RPN3/PSMD3
O43242	503	K	26S proteasome non-ATPase regulatory subunit 3 OS=Homo sapiens OX=9606 GN=PSMD3 PE=1 SV=2	PSMD3	1	5.59362e-06	69.641	2	SYNK(1)DLESAEER	2.5683	0.906			cytoplasm	K03033	PSMD3, RPN3; 26S proteasome regulatory subunit N3	map03050 Proteasome; map05169 Epstein-Barr virus infection	GO:0001775 cell activation; GO:0002252 immune effector process; GO:0002263 cell activation involved in immune response; GO:0002274 myeloid leukocyte activation; GO:0002275 myeloid cell activation involved in immune response; GO:0002283 neutrophil activation involved in immune response; GO:0002366 leukocyte activation involved in immune response; GO:0002376 immune system process; GO:0002443 leukoc…	GO:0000502 proteasome complex; GO:0005576 extracellular region; GO:0005622 intracellular; GO:0005623 cell; GO:0005634 nucleus; GO:0005654 nucleoplasm; GO:0005737 cytoplasm; GO:0005829 cytosol; GO:0005838 proteasome regulatory particle; GO:0008541 proteasome regulatory particle, lid subcomplex; GO:0012505 endomembrane system; GO:0022624 proteasome accessory complex; GO:0030141 secretory granule; G…		PF01399	PCI domain	O	KOG2581	26S proteasome regulatory complex, subunit RPN3/PSMD3
O43252	404	K	Bifunctional 3'-phosphoadenosine 5'-phosphosulfate synthase 1 OS=Homo sapiens OX=9606 GN=PAPSS1 PE=1 SV=2	PAPSS1	0.965691	0.0217637	56.378	2	LTPTELK(0.966)QK(0.034)	0.55886	1.143	0.803	1.423	nucleus	K13811	PAPSS; 3'-phosphoadenosine 5'-phosphosulfate synthase [EC:2.7.7.4 2.7.1.25]	map00230 Purine metabolism; map00261 Monobactam biosynthesis; map00450 Selenocompound metabolism; map00920 Sulfur metabolism; map01100 Metabolic pathways	GO:0000103 sulfate assimilation; GO:0001501 skeletal system development; GO:0006082 organic acid metabolic process; GO:0006139 nucleobase-containing compound metabolic process; GO:0006163 purine nucleotide metabolic process; GO:0006164 purine nucleotide biosynthetic process; GO:0006725 cellular aromatic compound metabolic process; GO:0006753 nucleoside phosphate metabolic process; GO:0006790 sulf…	GO:0005622 intracellular; GO:0005623 cell; GO:0005737 cytoplasm; GO:0005829 cytosol; GO:0009336 sulfate adenylyltransferase complex (ATP); GO:0032991 macromolecular complex; GO:0044424 intracellular part; GO:0044444 cytoplasmic part; GO:0044464 cell part; GO:0061695 transferase complex, transferring phosphorus-containing groups; GO:1902494 catalytic complex; GO:1902503 adenylyltransferase complex…	GO:0003824 catalytic activity; GO:0004020 adenylylsulfate kinase activity; GO:0004779 sulfate adenylyltransferase activity; GO:0004781 sulfate adenylyltransferase (ATP) activity; GO:0005488 binding; GO:0005515 protein binding; GO:0016301 kinase activity; GO:0016740 transferase activity; GO:0016772 transferase activity, transferring phosphorus-containing groups; GO:0016773 phosphotransferase activ…	PF01583; PF14306; PF01747	Adenylylsulphate kinase; PUA-like domain; ATP-sulfurylase	F	KOG4238	Bifunctional ATP sulfurylase/adenosine 5'-phosphosulfate kinase
O43291	247	K	Kunitz-type protease inhibitor 2 OS=Homo sapiens OX=9606 GN=SPINT2 PE=1 SV=2	SPINT2	1	5.7804e-09	132.39	2	EQLVK(1)NTYVL	-0.50887	0.669			extracellular	K23421	SPINT2; Kunitz-type protease inhibitor 2		GO:0000003 reproduction; GO:0000902 cell morphogenesis; GO:0000904 cell morphogenesis involved in differentiation; GO:0001701 in utero embryonic development; GO:0001763 morphogenesis of a branching structure; GO:0001838 embryonic epithelial tube formation; GO:0001841 neural tube formation; GO:0001843 neural tube closure; GO:0001890 placenta development; GO:0001892 embryonic placenta development; …	GO:0005576 extracellular region; GO:0005622 intracellular; GO:0005623 cell; GO:0005737 cytoplasm; GO:0005886 plasma membrane; GO:0016020 membrane; GO:0016021 integral component of membrane; GO:0031224 intrinsic component of membrane; GO:0044424 intracellular part; GO:0044425 membrane part; GO:0044464 cell part; GO:0071944 cell periphery;	GO:0004857 enzyme inhibitor activity; GO:0004866 endopeptidase inhibitor activity; GO:0004867 serine-type endopeptidase inhibitor activity; GO:0030234 enzyme regulator activity; GO:0030414 peptidase inhibitor activity; GO:0061134 peptidase regulator activity; GO:0061135 endopeptidase regulator activity; GO:0098772 molecular function regulator;	PF00014	Kunitz/Bovine pancreatic trypsin inhibitor domain	O	KOG4295	Serine proteinase inhibitor (KU family)
O43291	242	K	Kunitz-type protease inhibitor 2 OS=Homo sapiens OX=9606 GN=SPINT2 PE=1 SV=2	SPINT2	0.999924	7.83117e-06	78.157	2	TVWSSGDDK(1)EQLVK	1.0773	0.725	1.6	0.453	extracellular	K23421	SPINT2; Kunitz-type protease inhibitor 2		GO:0000003 reproduction; GO:0000902 cell morphogenesis; GO:0000904 cell morphogenesis involved in differentiation; GO:0001701 in utero embryonic development; GO:0001763 morphogenesis of a branching structure; GO:0001838 embryonic epithelial tube formation; GO:0001841 neural tube formation; GO:0001843 neural tube closure; GO:0001890 placenta development; GO:0001892 embryonic placenta development; …	GO:0005576 extracellular region; GO:0005622 intracellular; GO:0005623 cell; GO:0005737 cytoplasm; GO:0005886 plasma membrane; GO:0016020 membrane; GO:0016021 integral component of membrane; GO:0031224 intrinsic component of membrane; GO:0044424 intracellular part; GO:0044425 membrane part; GO:0044464 cell part; GO:0071944 cell periphery;	GO:0004857 enzyme inhibitor activity; GO:0004866 endopeptidase inhibitor activity; GO:0004867 serine-type endopeptidase inhibitor activity; GO:0030234 enzyme regulator activity; GO:0030414 peptidase inhibitor activity; GO:0061134 peptidase regulator activity; GO:0061135 endopeptidase regulator activity; GO:0098772 molecular function regulator;	PF00014	Kunitz/Bovine pancreatic trypsin inhibitor domain	O	KOG4295	Serine proteinase inhibitor (KU family)
O43292	329	K	Glycosylphosphatidylinositol anchor attachment 1 protein OS=Homo sapiens OX=9606 GN=GPAA1 PE=1 SV=3	GPAA1	1	0.00260789	72.365	2	QYK(1)YDLVAVGK	1.1053	1.276	0.697	1.831	plasma membrane	K05289	GAA1; GPI-anchor transamidase subunit GAA1	map00563 Glycosylphosphatidylinositol (GPI)-anchor biosynthesis; map01100 Metabolic pathways	GO:0006464 cellular protein modification process; GO:0006497 protein lipidation; GO:0006505 GPI anchor metabolic process; GO:0006506 GPI anchor biosynthetic process; GO:0006621 protein retention in ER lumen; GO:0006629 lipid metabolic process; GO:0006643 membrane lipid metabolic process; GO:0006644 phospholipid metabolic process; GO:0006650 glycerophospholipid metabolic process; GO:0006661 phosph…	GO:0005622 intracellular; GO:0005623 cell; GO:0005737 cytoplasm; GO:0005783 endoplasmic reticulum; GO:0005789 endoplasmic reticulum membrane; GO:0005886 plasma membrane; GO:0005887 integral component of plasma membrane; GO:0012505 endomembrane system; GO:0016020 membrane; GO:0016021 integral component of membrane; GO:0030176 integral component of endoplasmic reticulum membrane; GO:0031224 intrins…	GO:0003824 catalytic activity; GO:0003923 GPI-anchor transamidase activity; GO:0005488 binding; GO:0005515 protein binding; GO:0008092 cytoskeletal protein binding; GO:0015631 tubulin binding; GO:0016787 hydrolase activity;			O	KOG3566	Glycosylphosphatidylinositol anchor attachment protein GAA1
O43299	725	K	AP-5 complex subunit zeta-1 OS=Homo sapiens OX=9606 GN=AP5Z1 PE=1 SV=2	AP5Z1	1	5.52814e-05	108.3	2	ASLLLSK(1)MR	0.35827	0.916			nucleus	K19025	AP5Z1, SPG48; AP-5 complex subunit zeta-1		GO:0000724 double-strand break repair via homologous recombination; GO:0000725 recombinational repair; GO:0006139 nucleobase-containing compound metabolic process; GO:0006259 DNA metabolic process; GO:0006281 DNA repair; GO:0006302 double-strand break repair; GO:0006310 DNA recombination; GO:0006725 cellular aromatic compound metabolic process; GO:0006807 nitrogen compound metabolic process; GO:0…	GO:0005622 intracellular; GO:0005623 cell; GO:0005634 nucleus; GO:0005654 nucleoplasm; GO:0005737 cytoplasm; GO:0016020 membrane; GO:0016604 nuclear body; GO:0016607 nuclear speck; GO:0030117 membrane coat; GO:0030119 AP-type membrane coat adaptor complex; GO:0031974 membrane-enclosed lumen; GO:0031981 nuclear lumen; GO:0032991 macromolecular complex; GO:0043226 organelle; GO:0043227 membrane-bou…
O43299	351	K	AP-5 complex subunit zeta-1 OS=Homo sapiens OX=9606 GN=AP5Z1 PE=1 SV=2	AP5Z1	1	0.00161613	43.272	3	SLSCLK(1)ALHGR	3.3325	0.916			nucleus	K19025	AP5Z1, SPG48; AP-5 complex subunit zeta-1		GO:0000724 double-strand break repair via homologous recombination; GO:0000725 recombinational repair; GO:0006139 nucleobase-containing compound metabolic process; GO:0006259 DNA metabolic process; GO:0006281 DNA repair; GO:0006302 double-strand break repair; GO:0006310 DNA recombination; GO:0006725 cellular aromatic compound metabolic process; GO:0006807 nitrogen compound metabolic process; GO:0…	GO:0005622 intracellular; GO:0005623 cell; GO:0005634 nucleus; GO:0005654 nucleoplasm; GO:0005737 cytoplasm; GO:0016020 membrane; GO:0016604 nuclear body; GO:0016607 nuclear speck; GO:0030117 membrane coat; GO:0030119 AP-type membrane coat adaptor complex; GO:0031974 membrane-enclosed lumen; GO:0031981 nuclear lumen; GO:0032991 macromolecular complex; GO:0043226 organelle; GO:0043227 membrane-bou…
O43306	568	K	Adenylate cyclase type 6 OS=Homo sapiens OX=9606 GN=ADCY6 PE=1 SV=2	ADCY6	1	0.000622366	96.51	2	AMLAK(1)LQR	0.54045		1.07		plasma membrane	K08046	ADCY6; adenylate cyclase 6 [EC:4.6.1.1]	map00230 Purine metabolism; map01100 Metabolic pathways; map01522 Endocrine resistance; map04015 Rap1 signaling pathway; map04022 cGMP-PKG signaling pathway; map04024 cAMP signaling pathway; map04062 Chemokine signaling pathway; map04072 Phospholipase D signaling pathway; map04114 Oocyte meiosis; map04211 Longevity regulating pathway; map04213 Longevity regulating pathway - multiple species; map0…	GO:0001101 response to acid chemical; GO:0003008 system process; GO:0003013 circulatory system process; GO:0003014 renal system process; GO:0003018 vascular process in circulatory system; GO:0003091 renal water homeostasis; GO:0006139 nucleobase-containing compound metabolic process; GO:0006163 purine nucleotide metabolic process; GO:0006164 purine nucleotide biosynthetic process; GO:0006171 cAMP…	GO:0005622 intracellular; GO:0005623 cell; GO:0005737 cytoplasm; GO:0005768 endosome; GO:0005829 cytosol; GO:0005886 plasma membrane; GO:0005902 microvillus; GO:0008074 guanylate cyclase complex, soluble; GO:0012505 endomembrane system; GO:0016020 membrane; GO:0031224 intrinsic component of membrane; GO:0031226 intrinsic component of plasma membrane; GO:0031253 cell projection membrane; GO:003141…	GO:0000149 SNARE binding; GO:0003824 catalytic activity; GO:0004016 adenylate cyclase activity; GO:0004383 guanylate cyclase activity; GO:0005080 protein kinase C binding; GO:0005102 receptor binding; GO:0005488 binding; GO:0005515 protein binding; GO:0008294 calcium- and calmodulin-responsive adenylate cyclase activity; GO:0009975 cyclase activity; GO:0016829 lyase activity; GO:0016849 phosphoru…	PF00211	Adenylate and Guanylate cyclase catalytic domain	C	KOG3619	Adenylate/guanylate cyclase
O43306	558	K	Adenylate cyclase type 6 OS=Homo sapiens OX=9606 GN=ADCY6 PE=1 SV=2	ADCY6	1	3.63431e-05	73.891	3	EQHIETFLILGASQK(1)R	0.77801		1.708		plasma membrane	K08046	ADCY6; adenylate cyclase 6 [EC:4.6.1.1]	map00230 Purine metabolism; map01100 Metabolic pathways; map01522 Endocrine resistance; map04015 Rap1 signaling pathway; map04022 cGMP-PKG signaling pathway; map04024 cAMP signaling pathway; map04062 Chemokine signaling pathway; map04072 Phospholipase D signaling pathway; map04114 Oocyte meiosis; map04211 Longevity regulating pathway; map04213 Longevity regulating pathway - multiple species; map0…	GO:0001101 response to acid chemical; GO:0003008 system process; GO:0003013 circulatory system process; GO:0003014 renal system process; GO:0003018 vascular process in circulatory system; GO:0003091 renal water homeostasis; GO:0006139 nucleobase-containing compound metabolic process; GO:0006163 purine nucleotide metabolic process; GO:0006164 purine nucleotide biosynthetic process; GO:0006171 cAMP…	GO:0005622 intracellular; GO:0005623 cell; GO:0005737 cytoplasm; GO:0005768 endosome; GO:0005829 cytosol; GO:0005886 plasma membrane; GO:0005902 microvillus; GO:0008074 guanylate cyclase complex, soluble; GO:0012505 endomembrane system; GO:0016020 membrane; GO:0031224 intrinsic component of membrane; GO:0031226 intrinsic component of plasma membrane; GO:0031253 cell projection membrane; GO:003141…	GO:0000149 SNARE binding; GO:0003824 catalytic activity; GO:0004016 adenylate cyclase activity; GO:0004383 guanylate cyclase activity; GO:0005080 protein kinase C binding; GO:0005102 receptor binding; GO:0005488 binding; GO:0005515 protein binding; GO:0008294 calcium- and calmodulin-responsive adenylate cyclase activity; GO:0009975 cyclase activity; GO:0016829 lyase activity; GO:0016849 phosphoru…	PF00211	Adenylate and Guanylate cyclase catalytic domain	C	KOG3619	Adenylate/guanylate cyclase
O43318	590	K	Mitogen-activated protein kinase kinase kinase 7 OS=Homo sapiens OX=9606 GN=MAP3K7 PE=1 SV=1	MAP3K7	1	0.0100712	69.905	2	K(1)QLEVIR	1.7838				nucleus	K04427	MAP3K7, TAK1; mitogen-activated protein kinase kinase kinase 7 [EC:2.7.11.25]	map04010 MAPK signaling pathway; map04013 MAPK signaling pathway - fly; map04064 NF-kappa B signaling pathway; map04140 Autophagy - animal; map04152 AMPK signaling pathway; map04214 Apoptosis - fly; map04310 Wnt signaling pathway; map04380 Osteoclast differentiation; map04520 Adherens junction; map04620 Toll-like receptor signaling pathway; map04621 NOD-like receptor signaling pathway; map04622 R…	GO:0000165 MAPK cascade; GO:0000186 activation of MAPKK activity; GO:0000187 activation of MAPK activity; GO:0001525 angiogenesis; GO:0001568 blood vessel development; GO:0001817 regulation of cytokine production; GO:0001819 positive regulation of cytokine production; GO:0001838 embryonic epithelial tube formation; GO:0001841 neural tube formation; GO:0001932 regulation of protein phosphorylation…	GO:0000123 histone acetyltransferase complex; GO:0005622 intracellular; GO:0005623 cell; GO:0005634 nucleus; GO:0005654 nucleoplasm; GO:0005671 Ada2/Gcn5/Ada3 transcription activator complex; GO:0005737 cytoplasm; GO:0005768 endosome; GO:0005829 cytosol; GO:0010008 endosome membrane; GO:0012505 endomembrane system; GO:0014069 postsynaptic density; GO:0016020 membrane; GO:0031090 organelle membran…	GO:0000166 nucleotide binding; GO:0003824 catalytic activity; GO:0004672 protein kinase activity; GO:0004674 protein serine/threonine kinase activity; GO:0004708 MAP kinase kinase activity; GO:0004709 MAP kinase kinase kinase activity; GO:0004712 protein serine/threonine/tyrosine kinase activity; GO:0005102 receptor binding; GO:0005488 binding; GO:0005515 protein binding; GO:0005524 ATP binding; …	PF07714	Protein tyrosine kinase	T	KOG0192	Tyrosine kinase specific for activated (GTP-bound) p21cdc42Hs
O43324	138	K	Eukaryotic translation elongation factor 1 epsilon-1 OS=Homo sapiens OX=9606 GN=EEF1E1 PE=1 SV=1	EEF1E1	1	0.00282579	60.892	2	EK(1)YLNVSR	-0.60275		1.11		cytoplasm	K15439	EEF1E1, AIMP3; eukaryotic translation elongation factor 1 epsilon-1		GO:0006082 organic acid metabolic process; GO:0006139 nucleobase-containing compound metabolic process; GO:0006399 tRNA metabolic process; GO:0006412 translation; GO:0006418 tRNA aminoacylation for protein translation; GO:0006518 peptide metabolic process; GO:0006520 cellular amino acid metabolic process; GO:0006575 cellular modified amino acid metabolic process; GO:0006725 cellular aromatic comp…	GO:0005622 intracellular; GO:0005623 cell; GO:0005634 nucleus; GO:0005654 nucleoplasm; GO:0005730 nucleolus; GO:0005737 cytoplasm; GO:0005829 cytosol; GO:0017101 aminoacyl-tRNA synthetase multienzyme complex; GO:0031974 membrane-enclosed lumen; GO:0031981 nuclear lumen; GO:0032991 macromolecular complex; GO:0043226 organelle; GO:0043227 membrane-bounded organelle; GO:0043228 non-membrane-bounded …	GO:0003824 catalytic activity; GO:0004364 glutathione transferase activity; GO:0016740 transferase activity; GO:0016765 transferase activity, transferring alkyl or aryl (other than methyl) groups;	PF00043	Glutathione S-transferase, C-terminal domain	J	KOG0867	Glutathione S-transferase
O43396	28	K	Thioredoxin-like protein 1 OS=Homo sapiens OX=9606 GN=TXNL1 PE=1 SV=3	TXNL1	1	0.000586806	55.235	2	LAVVK(1)FTMR	0.22737	0.891			cytoplasm				GO:0006950 response to stress; GO:0006979 response to oxidative stress; GO:0008152 metabolic process; GO:0009636 response to toxic substance; GO:0009987 cellular process; GO:0019725 cellular homeostasis; GO:0033554 cellular response to stress; GO:0034599 cellular response to oxidative stress; GO:0042221 response to chemical; GO:0042592 homeostatic process; GO:0045454 cell redox homeostasis; GO:00…	GO:0005622 intracellular; GO:0005623 cell; GO:0005737 cytoplasm; GO:0005829 cytosol; GO:0044424 intracellular part; GO:0044444 cytoplasmic part; GO:0044464 cell part;	GO:0003824 catalytic activity; GO:0004791 thioredoxin-disulfide reductase activity; GO:0015035 protein disulfide oxidoreductase activity; GO:0015036 disulfide oxidoreductase activity; GO:0016209 antioxidant activity; GO:0016491 oxidoreductase activity; GO:0016651 oxidoreductase activity, acting on NAD(P)H; GO:0016667 oxidoreductase activity, acting on a sulfur group of donors; GO:0016668 oxidored…	PF00085; PF06201	Thioredoxin; PITH domain	O	KOG0908	Thioredoxin-like protein
O43396	181	K	Thioredoxin-like protein 1 OS=Homo sapiens OX=9606 GN=TXNL1 PE=1 SV=3	TXNL1	0.999999	1.08799e-09	100.69	3	LYSMK(1)FQGPDNGQGPK	1.1269	1.225	0.709	1.728	cytoplasm				GO:0006950 response to stress; GO:0006979 response to oxidative stress; GO:0008152 metabolic process; GO:0009636 response to toxic substance; GO:0009987 cellular process; GO:0019725 cellular homeostasis; GO:0033554 cellular response to stress; GO:0034599 cellular response to oxidative stress; GO:0042221 response to chemical; GO:0042592 homeostatic process; GO:0045454 cell redox homeostasis; GO:00…	GO:0005622 intracellular; GO:0005623 cell; GO:0005737 cytoplasm; GO:0005829 cytosol; GO:0044424 intracellular part; GO:0044444 cytoplasmic part; GO:0044464 cell part;	GO:0003824 catalytic activity; GO:0004791 thioredoxin-disulfide reductase activity; GO:0015035 protein disulfide oxidoreductase activity; GO:0015036 disulfide oxidoreductase activity; GO:0016209 antioxidant activity; GO:0016491 oxidoreductase activity; GO:0016651 oxidoreductase activity, acting on NAD(P)H; GO:0016667 oxidoreductase activity, acting on a sulfur group of donors; GO:0016668 oxidored…	PF00085; PF06201	Thioredoxin; PITH domain	O	KOG0908	Thioredoxin-like protein
O43399	70	K	Tumor protein D54 OS=Homo sapiens OX=9606 GN=TPD52L2 PE=1 SV=2	TPD52L2	1	0.00282579	99.305	2	QVLAAK(1)ER	2.1535	0.787			cytoplasm,nucleus				GO:0042127 regulation of cell proliferation; GO:0050789 regulation of biological process; GO:0050794 regulation of cellular process; GO:0065007 biological regulation;	GO:0005622 intracellular; GO:0005623 cell; GO:0005737 cytoplasm; GO:0044424 intracellular part; GO:0044444 cytoplasmic part; GO:0044464 cell part; GO:0048471 perinuclear region of cytoplasm;	GO:0005488 binding; GO:0005515 protein binding; GO:0042802 identical protein binding; GO:0042803 protein homodimerization activity; GO:0046982 protein heterodimerization activity; GO:0046983 protein dimerization activity;			S	KOG4010	Coiled-coil protein TPD52
O43491	374	K	Band 4.1-like protein 2 OS=Homo sapiens OX=9606 GN=EPB41L2 PE=1 SV=1	EPB41L2	1	0.000210433	111.61	3	ELEEK(1)VAELHK	1.4546	0.367	1.84	0.199	nucleus	K06107	EPB41, 4.1R; erythrocyte membrane protein band 4.1		GO:0006996 organelle organization; GO:0007010 cytoskeleton organization; GO:0008360 regulation of cell shape; GO:0009987 cellular process; GO:0016043 cellular component organization; GO:0022603 regulation of anatomical structure morphogenesis; GO:0022604 regulation of cell morphogenesis; GO:0030029 actin filament-based process; GO:0030036 actin cytoskeleton organization; GO:0031032 actomyosin str…	GO:0005622 intracellular; GO:0005623 cell; GO:0005634 nucleus; GO:0005654 nucleoplasm; GO:0005737 cytoplasm; GO:0005829 cytosol; GO:0005856 cytoskeleton; GO:0005886 plasma membrane; GO:0005938 cell cortex; GO:0008091 spectrin; GO:0015629 actin cytoskeleton; GO:0016020 membrane; GO:0030054 cell junction; GO:0030863 cortical cytoskeleton; GO:0030864 cortical actin cytoskeleton; GO:0031974 membrane-…	GO:0003779 actin binding; GO:0005198 structural molecule activity; GO:0005200 structural constituent of cytoskeleton; GO:0005488 binding; GO:0005515 protein binding; GO:0008092 cytoskeletal protein binding; GO:0019904 protein domain specific binding; GO:0030507 spectrin binding; GO:0042731 PH domain binding;	PF09379; PF00373; PF09380; PF04382; PF05902	FERM N-terminal domain ; FERM central domain; FERM C-terminal PH-like domain; SAB domain; 4.1 protein C-terminal domain (CTD)	Z	KOG3530	FERM domain protein EHM2
O43491	184	K	Band 4.1-like protein 2 OS=Homo sapiens OX=9606 GN=EPB41L2 PE=1 SV=1	EPB41L2	0.999847	0.000739327	58.476	2	ETQEDK(1)LEGGAAK	-0.40521		1.166		nucleus	K06107	EPB41, 4.1R; erythrocyte membrane protein band 4.1		GO:0006996 organelle organization; GO:0007010 cytoskeleton organization; GO:0008360 regulation of cell shape; GO:0009987 cellular process; GO:0016043 cellular component organization; GO:0022603 regulation of anatomical structure morphogenesis; GO:0022604 regulation of cell morphogenesis; GO:0030029 actin filament-based process; GO:0030036 actin cytoskeleton organization; GO:0031032 actomyosin str…	GO:0005622 intracellular; GO:0005623 cell; GO:0005634 nucleus; GO:0005654 nucleoplasm; GO:0005737 cytoplasm; GO:0005829 cytosol; GO:0005856 cytoskeleton; GO:0005886 plasma membrane; GO:0005938 cell cortex; GO:0008091 spectrin; GO:0015629 actin cytoskeleton; GO:0016020 membrane; GO:0030054 cell junction; GO:0030863 cortical cytoskeleton; GO:0030864 cortical actin cytoskeleton; GO:0031974 membrane-…	GO:0003779 actin binding; GO:0005198 structural molecule activity; GO:0005200 structural constituent of cytoskeleton; GO:0005488 binding; GO:0005515 protein binding; GO:0008092 cytoskeletal protein binding; GO:0019904 protein domain specific binding; GO:0030507 spectrin binding; GO:0042731 PH domain binding;	PF09379; PF00373; PF09380; PF04382; PF05902	FERM N-terminal domain ; FERM central domain; FERM C-terminal PH-like domain; SAB domain; 4.1 protein C-terminal domain (CTD)	Z	KOG3530	FERM domain protein EHM2
O43491	399	K	Band 4.1-like protein 2 OS=Homo sapiens OX=9606 GN=EPB41L2 PE=1 SV=1	EPB41L2	1	1.83879e-05	54.556	3	GLSPAQADSQFLENAK(1)R	0.80673		1.166		nucleus	K06107	EPB41, 4.1R; erythrocyte membrane protein band 4.1		GO:0006996 organelle organization; GO:0007010 cytoskeleton organization; GO:0008360 regulation of cell shape; GO:0009987 cellular process; GO:0016043 cellular component organization; GO:0022603 regulation of anatomical structure morphogenesis; GO:0022604 regulation of cell morphogenesis; GO:0030029 actin filament-based process; GO:0030036 actin cytoskeleton organization; GO:0031032 actomyosin str…	GO:0005622 intracellular; GO:0005623 cell; GO:0005634 nucleus; GO:0005654 nucleoplasm; GO:0005737 cytoplasm; GO:0005829 cytosol; GO:0005856 cytoskeleton; GO:0005886 plasma membrane; GO:0005938 cell cortex; GO:0008091 spectrin; GO:0015629 actin cytoskeleton; GO:0016020 membrane; GO:0030054 cell junction; GO:0030863 cortical cytoskeleton; GO:0030864 cortical actin cytoskeleton; GO:0031974 membrane-…	GO:0003779 actin binding; GO:0005198 structural molecule activity; GO:0005200 structural constituent of cytoskeleton; GO:0005488 binding; GO:0005515 protein binding; GO:0008092 cytoskeletal protein binding; GO:0019904 protein domain specific binding; GO:0030507 spectrin binding; GO:0042731 PH domain binding;	PF09379; PF00373; PF09380; PF04382; PF05902	FERM N-terminal domain ; FERM central domain; FERM C-terminal PH-like domain; SAB domain; 4.1 protein C-terminal domain (CTD)	Z	KOG3530	FERM domain protein EHM2
O43491	246	K	Band 4.1-like protein 2 OS=Homo sapiens OX=9606 GN=EPB41L2 PE=1 SV=1	EPB41L2	0.997653	2.27057e-07	66.509	3	GQVLFDK(0.998)VCEHLNLLEK(0.002)	-0.20335	0.491	1.672	0.294	nucleus	K06107	EPB41, 4.1R; erythrocyte membrane protein band 4.1		GO:0006996 organelle organization; GO:0007010 cytoskeleton organization; GO:0008360 regulation of cell shape; GO:0009987 cellular process; GO:0016043 cellular component organization; GO:0022603 regulation of anatomical structure morphogenesis; GO:0022604 regulation of cell morphogenesis; GO:0030029 actin filament-based process; GO:0030036 actin cytoskeleton organization; GO:0031032 actomyosin str…	GO:0005622 intracellular; GO:0005623 cell; GO:0005634 nucleus; GO:0005654 nucleoplasm; GO:0005737 cytoplasm; GO:0005829 cytosol; GO:0005856 cytoskeleton; GO:0005886 plasma membrane; GO:0005938 cell cortex; GO:0008091 spectrin; GO:0015629 actin cytoskeleton; GO:0016020 membrane; GO:0030054 cell junction; GO:0030863 cortical cytoskeleton; GO:0030864 cortical actin cytoskeleton; GO:0031974 membrane-…	GO:0003779 actin binding; GO:0005198 structural molecule activity; GO:0005200 structural constituent of cytoskeleton; GO:0005488 binding; GO:0005515 protein binding; GO:0008092 cytoskeletal protein binding; GO:0019904 protein domain specific binding; GO:0030507 spectrin binding; GO:0042731 PH domain binding;	PF09379; PF00373; PF09380; PF04382; PF05902	FERM N-terminal domain ; FERM central domain; FERM C-terminal PH-like domain; SAB domain; 4.1 protein C-terminal domain (CTD)	Z	KOG3530	FERM domain protein EHM2
O43491	86	K	Band 4.1-like protein 2 OS=Homo sapiens OX=9606 GN=EPB41L2 PE=1 SV=1	EPB41L2	1	0.000190604	102.55	2	QK(1)SYTLVVAK	0.25801	1.012	0.972	1.041	nucleus	K06107	EPB41, 4.1R; erythrocyte membrane protein band 4.1		GO:0006996 organelle organization; GO:0007010 cytoskeleton organization; GO:0008360 regulation of cell shape; GO:0009987 cellular process; GO:0016043 cellular component organization; GO:0022603 regulation of anatomical structure morphogenesis; GO:0022604 regulation of cell morphogenesis; GO:0030029 actin filament-based process; GO:0030036 actin cytoskeleton organization; GO:0031032 actomyosin str…	GO:0005622 intracellular; GO:0005623 cell; GO:0005634 nucleus; GO:0005654 nucleoplasm; GO:0005737 cytoplasm; GO:0005829 cytosol; GO:0005856 cytoskeleton; GO:0005886 plasma membrane; GO:0005938 cell cortex; GO:0008091 spectrin; GO:0015629 actin cytoskeleton; GO:0016020 membrane; GO:0030054 cell junction; GO:0030863 cortical cytoskeleton; GO:0030864 cortical actin cytoskeleton; GO:0031974 membrane-…	GO:0003779 actin binding; GO:0005198 structural molecule activity; GO:0005200 structural constituent of cytoskeleton; GO:0005488 binding; GO:0005515 protein binding; GO:0008092 cytoskeletal protein binding; GO:0019904 protein domain specific binding; GO:0030507 spectrin binding; GO:0042731 PH domain binding;	PF09379; PF00373; PF09380; PF04382; PF05902	FERM N-terminal domain ; FERM central domain; FERM C-terminal PH-like domain; SAB domain; 4.1 protein C-terminal domain (CTD)	Z	KOG3530	FERM domain protein EHM2
O43491	94	K	Band 4.1-like protein 2 OS=Homo sapiens OX=9606 GN=EPB41L2 PE=1 SV=1	EPB41L2	0.9345	0.00248926	40.861	2	SYTLVVAK(0.935)DGGDK(0.065)	-0.51961		1.166		nucleus	K06107	EPB41, 4.1R; erythrocyte membrane protein band 4.1		GO:0006996 organelle organization; GO:0007010 cytoskeleton organization; GO:0008360 regulation of cell shape; GO:0009987 cellular process; GO:0016043 cellular component organization; GO:0022603 regulation of anatomical structure morphogenesis; GO:0022604 regulation of cell morphogenesis; GO:0030029 actin filament-based process; GO:0030036 actin cytoskeleton organization; GO:0031032 actomyosin str…	GO:0005622 intracellular; GO:0005623 cell; GO:0005634 nucleus; GO:0005654 nucleoplasm; GO:0005737 cytoplasm; GO:0005829 cytosol; GO:0005856 cytoskeleton; GO:0005886 plasma membrane; GO:0005938 cell cortex; GO:0008091 spectrin; GO:0015629 actin cytoskeleton; GO:0016020 membrane; GO:0030054 cell junction; GO:0030863 cortical cytoskeleton; GO:0030864 cortical actin cytoskeleton; GO:0031974 membrane-…	GO:0003779 actin binding; GO:0005198 structural molecule activity; GO:0005200 structural constituent of cytoskeleton; GO:0005488 binding; GO:0005515 protein binding; GO:0008092 cytoskeletal protein binding; GO:0019904 protein domain specific binding; GO:0030507 spectrin binding; GO:0042731 PH domain binding;	PF09379; PF00373; PF09380; PF04382; PF05902	FERM N-terminal domain ; FERM central domain; FERM C-terminal PH-like domain; SAB domain; 4.1 protein C-terminal domain (CTD)	Z	KOG3530	FERM domain protein EHM2
O43491	892	K	Band 4.1-like protein 2 OS=Homo sapiens OX=9606 GN=EPB41L2 PE=1 SV=1	EPB41L2	0.999897	0.00636677	42.941	3	TEISTK(1)EVPIVQTETK	0.59755	0.868			nucleus	K06107	EPB41, 4.1R; erythrocyte membrane protein band 4.1		GO:0006996 organelle organization; GO:0007010 cytoskeleton organization; GO:0008360 regulation of cell shape; GO:0009987 cellular process; GO:0016043 cellular component organization; GO:0022603 regulation of anatomical structure morphogenesis; GO:0022604 regulation of cell morphogenesis; GO:0030029 actin filament-based process; GO:0030036 actin cytoskeleton organization; GO:0031032 actomyosin str…	GO:0005622 intracellular; GO:0005623 cell; GO:0005634 nucleus; GO:0005654 nucleoplasm; GO:0005737 cytoplasm; GO:0005829 cytosol; GO:0005856 cytoskeleton; GO:0005886 plasma membrane; GO:0005938 cell cortex; GO:0008091 spectrin; GO:0015629 actin cytoskeleton; GO:0016020 membrane; GO:0030054 cell junction; GO:0030863 cortical cytoskeleton; GO:0030864 cortical actin cytoskeleton; GO:0031974 membrane-…	GO:0003779 actin binding; GO:0005198 structural molecule activity; GO:0005200 structural constituent of cytoskeleton; GO:0005488 binding; GO:0005515 protein binding; GO:0008092 cytoskeletal protein binding; GO:0019904 protein domain specific binding; GO:0030507 spectrin binding; GO:0042731 PH domain binding;	PF09379; PF00373; PF09380; PF04382; PF05902	FERM N-terminal domain ; FERM central domain; FERM C-terminal PH-like domain; SAB domain; 4.1 protein C-terminal domain (CTD)	Z	KOG3530	FERM domain protein EHM2
O43491	171	K	Band 4.1-like protein 2 OS=Homo sapiens OX=9606 GN=EPB41L2 PE=1 SV=1	EPB41L2	1	3.41093e-07	50.116	3	VEMQPTELVSK(1)ER	0.35477		1.166		nucleus	K06107	EPB41, 4.1R; erythrocyte membrane protein band 4.1		GO:0006996 organelle organization; GO:0007010 cytoskeleton organization; GO:0008360 regulation of cell shape; GO:0009987 cellular process; GO:0016043 cellular component organization; GO:0022603 regulation of anatomical structure morphogenesis; GO:0022604 regulation of cell morphogenesis; GO:0030029 actin filament-based process; GO:0030036 actin cytoskeleton organization; GO:0031032 actomyosin str…	GO:0005622 intracellular; GO:0005623 cell; GO:0005634 nucleus; GO:0005654 nucleoplasm; GO:0005737 cytoplasm; GO:0005829 cytosol; GO:0005856 cytoskeleton; GO:0005886 plasma membrane; GO:0005938 cell cortex; GO:0008091 spectrin; GO:0015629 actin cytoskeleton; GO:0016020 membrane; GO:0030054 cell junction; GO:0030863 cortical cytoskeleton; GO:0030864 cortical actin cytoskeleton; GO:0031974 membrane-…	GO:0003779 actin binding; GO:0005198 structural molecule activity; GO:0005200 structural constituent of cytoskeleton; GO:0005488 binding; GO:0005515 protein binding; GO:0008092 cytoskeletal protein binding; GO:0019904 protein domain specific binding; GO:0030507 spectrin binding; GO:0042731 PH domain binding;	PF09379; PF00373; PF09380; PF04382; PF05902	FERM N-terminal domain ; FERM central domain; FERM C-terminal PH-like domain; SAB domain; 4.1 protein C-terminal domain (CTD)	Z	KOG3530	FERM domain protein EHM2
O43491	995	K	Band 4.1-like protein 2 OS=Homo sapiens OX=9606 GN=EPB41L2 PE=1 SV=1	EPB41L2	1	1.42057e-05	61.194	2	VVVHK(1)ETELAEEGED	3.8683	0.707	1.381	0.512	nucleus	K06107	EPB41, 4.1R; erythrocyte membrane protein band 4.1		GO:0006996 organelle organization; GO:0007010 cytoskeleton organization; GO:0008360 regulation of cell shape; GO:0009987 cellular process; GO:0016043 cellular component organization; GO:0022603 regulation of anatomical structure morphogenesis; GO:0022604 regulation of cell morphogenesis; GO:0030029 actin filament-based process; GO:0030036 actin cytoskeleton organization; GO:0031032 actomyosin str…	GO:0005622 intracellular; GO:0005623 cell; GO:0005634 nucleus; GO:0005654 nucleoplasm; GO:0005737 cytoplasm; GO:0005829 cytosol; GO:0005856 cytoskeleton; GO:0005886 plasma membrane; GO:0005938 cell cortex; GO:0008091 spectrin; GO:0015629 actin cytoskeleton; GO:0016020 membrane; GO:0030054 cell junction; GO:0030863 cortical cytoskeleton; GO:0030864 cortical actin cytoskeleton; GO:0031974 membrane-…	GO:0003779 actin binding; GO:0005198 structural molecule activity; GO:0005200 structural constituent of cytoskeleton; GO:0005488 binding; GO:0005515 protein binding; GO:0008092 cytoskeletal protein binding; GO:0019904 protein domain specific binding; GO:0030507 spectrin binding; GO:0042731 PH domain binding;	PF09379; PF00373; PF09380; PF04382; PF05902	FERM N-terminal domain ; FERM central domain; FERM C-terminal PH-like domain; SAB domain; 4.1 protein C-terminal domain (CTD)	Z	KOG3530	FERM domain protein EHM2
O43520	689	K	Phospholipid-transporting ATPase IC OS=Homo sapiens OX=9606 GN=ATP8B1 PE=1 SV=3	ATP8B1	0.999976	9.38062e-07	62.454	2	DEALDK(1)VYEEIEK	1.7374		0.711		plasma membrane	K01530	E7.6.2.1; phospholipid-translocating ATPase [EC:7.6.2.1]		GO:0003008 system process; GO:0006082 organic acid metabolic process; GO:0006355 regulation of transcription, DNA-templated; GO:0006629 lipid metabolic process; GO:0006810 transport; GO:0006811 ion transport; GO:0006820 anion transport; GO:0006855 drug transmembrane transport; GO:0006869 lipid transport; GO:0006996 organelle organization; GO:0007030 Golgi organization; GO:0007275 multicellular or…	GO:0005622 intracellular; GO:0005623 cell; GO:0005737 cytoplasm; GO:0005783 endoplasmic reticulum; GO:0005794 Golgi apparatus; GO:0005886 plasma membrane; GO:0005887 integral component of plasma membrane; GO:0005903 brush border; GO:0012505 endomembrane system; GO:0016020 membrane; GO:0016021 integral component of membrane; GO:0016324 apical plasma membrane; GO:0031224 intrinsic component of memb…	GO:0003824 catalytic activity; GO:0004012 phospholipid-translocating ATPase activity; GO:0005215 transporter activity; GO:0005319 lipid transporter activity; GO:0005488 binding; GO:0005543 phospholipid binding; GO:0005548 phospholipid transporter activity; GO:0008289 lipid binding; GO:0008509 anion transmembrane transporter activity; GO:0008514 organic anion transmembrane transporter activity; GO…			P	KOG0206	P-type ATPase
O43520	664	K	Phospholipid-transporting ATPase IC OS=Homo sapiens OX=9606 GN=ATP8B1 PE=1 SV=3	ATP8B1	1	3.49093e-22	216.04	2	EIEEK(1)EFTEWNK	2.3778	0.319	1.31	0.244	plasma membrane	K01530	E7.6.2.1; phospholipid-translocating ATPase [EC:7.6.2.1]		GO:0003008 system process; GO:0006082 organic acid metabolic process; GO:0006355 regulation of transcription, DNA-templated; GO:0006629 lipid metabolic process; GO:0006810 transport; GO:0006811 ion transport; GO:0006820 anion transport; GO:0006855 drug transmembrane transport; GO:0006869 lipid transport; GO:0006996 organelle organization; GO:0007030 Golgi organization; GO:0007275 multicellular or…	GO:0005622 intracellular; GO:0005623 cell; GO:0005737 cytoplasm; GO:0005783 endoplasmic reticulum; GO:0005794 Golgi apparatus; GO:0005886 plasma membrane; GO:0005887 integral component of plasma membrane; GO:0005903 brush border; GO:0012505 endomembrane system; GO:0016020 membrane; GO:0016021 integral component of membrane; GO:0016324 apical plasma membrane; GO:0031224 intrinsic component of memb…	GO:0003824 catalytic activity; GO:0004012 phospholipid-translocating ATPase activity; GO:0005215 transporter activity; GO:0005319 lipid transporter activity; GO:0005488 binding; GO:0005543 phospholipid binding; GO:0005548 phospholipid transporter activity; GO:0008289 lipid binding; GO:0008509 anion transmembrane transporter activity; GO:0008514 organic anion transmembrane transporter activity; GO…			P	KOG0206	P-type ATPase
O43520	520	K	Phospholipid-transporting ATPase IC OS=Homo sapiens OX=9606 GN=ATP8B1 PE=1 SV=3	ATP8B1	1	1.86675e-05	45.826	4	LAFYDHYLIEQIQSGK(1)EPEVR	2.3469		0.711		plasma membrane	K01530	E7.6.2.1; phospholipid-translocating ATPase [EC:7.6.2.1]		GO:0003008 system process; GO:0006082 organic acid metabolic process; GO:0006355 regulation of transcription, DNA-templated; GO:0006629 lipid metabolic process; GO:0006810 transport; GO:0006811 ion transport; GO:0006820 anion transport; GO:0006855 drug transmembrane transport; GO:0006869 lipid transport; GO:0006996 organelle organization; GO:0007030 Golgi organization; GO:0007275 multicellular or…	GO:0005622 intracellular; GO:0005623 cell; GO:0005737 cytoplasm; GO:0005783 endoplasmic reticulum; GO:0005794 Golgi apparatus; GO:0005886 plasma membrane; GO:0005887 integral component of plasma membrane; GO:0005903 brush border; GO:0012505 endomembrane system; GO:0016020 membrane; GO:0016021 integral component of membrane; GO:0016324 apical plasma membrane; GO:0031224 intrinsic component of memb…	GO:0003824 catalytic activity; GO:0004012 phospholipid-translocating ATPase activity; GO:0005215 transporter activity; GO:0005319 lipid transporter activity; GO:0005488 binding; GO:0005543 phospholipid binding; GO:0005548 phospholipid transporter activity; GO:0008289 lipid binding; GO:0008509 anion transmembrane transporter activity; GO:0008514 organic anion transmembrane transporter activity; GO…			P	KOG0206	P-type ATPase
O43520	1186	K	Phospholipid-transporting ATPase IC OS=Homo sapiens OX=9606 GN=ATP8B1 PE=1 SV=3	ATP8B1	1	0.00499082	88.921	3	LK(1)AEEQWQR	1.8993		0.711		plasma membrane	K01530	E7.6.2.1; phospholipid-translocating ATPase [EC:7.6.2.1]		GO:0003008 system process; GO:0006082 organic acid metabolic process; GO:0006355 regulation of transcription, DNA-templated; GO:0006629 lipid metabolic process; GO:0006810 transport; GO:0006811 ion transport; GO:0006820 anion transport; GO:0006855 drug transmembrane transport; GO:0006869 lipid transport; GO:0006996 organelle organization; GO:0007030 Golgi organization; GO:0007275 multicellular or…	GO:0005622 intracellular; GO:0005623 cell; GO:0005737 cytoplasm; GO:0005783 endoplasmic reticulum; GO:0005794 Golgi apparatus; GO:0005886 plasma membrane; GO:0005887 integral component of plasma membrane; GO:0005903 brush border; GO:0012505 endomembrane system; GO:0016020 membrane; GO:0016021 integral component of membrane; GO:0016324 apical plasma membrane; GO:0031224 intrinsic component of memb…	GO:0003824 catalytic activity; GO:0004012 phospholipid-translocating ATPase activity; GO:0005215 transporter activity; GO:0005319 lipid transporter activity; GO:0005488 binding; GO:0005543 phospholipid binding; GO:0005548 phospholipid transporter activity; GO:0008289 lipid binding; GO:0008509 anion transmembrane transporter activity; GO:0008514 organic anion transmembrane transporter activity; GO…			P	KOG0206	P-type ATPase
O43520	292	K	Phospholipid-transporting ATPase IC OS=Homo sapiens OX=9606 GN=ATP8B1 PE=1 SV=3	ATP8B1	1	0.000746434	51.569	2	NTSFPLDADK(1)ILLR	3.3895		0.711		plasma membrane	K01530	E7.6.2.1; phospholipid-translocating ATPase [EC:7.6.2.1]		GO:0003008 system process; GO:0006082 organic acid metabolic process; GO:0006355 regulation of transcription, DNA-templated; GO:0006629 lipid metabolic process; GO:0006810 transport; GO:0006811 ion transport; GO:0006820 anion transport; GO:0006855 drug transmembrane transport; GO:0006869 lipid transport; GO:0006996 organelle organization; GO:0007030 Golgi organization; GO:0007275 multicellular or…	GO:0005622 intracellular; GO:0005623 cell; GO:0005737 cytoplasm; GO:0005783 endoplasmic reticulum; GO:0005794 Golgi apparatus; GO:0005886 plasma membrane; GO:0005887 integral component of plasma membrane; GO:0005903 brush border; GO:0012505 endomembrane system; GO:0016020 membrane; GO:0016021 integral component of membrane; GO:0016324 apical plasma membrane; GO:0031224 intrinsic component of memb…	GO:0003824 catalytic activity; GO:0004012 phospholipid-translocating ATPase activity; GO:0005215 transporter activity; GO:0005319 lipid transporter activity; GO:0005488 binding; GO:0005543 phospholipid binding; GO:0005548 phospholipid transporter activity; GO:0008289 lipid binding; GO:0008509 anion transmembrane transporter activity; GO:0008514 organic anion transmembrane transporter activity; GO…			P	KOG0206	P-type ATPase
O43567	273	K	E3 ubiquitin-protein ligase RNF13 OS=Homo sapiens OX=9606 GN=RNF13 PE=1 SV=1	RNF13	0.887483	0.00305982	76.85	2	CVDPWLTK(0.887)TK(0.113)	0.010437				extracellular	K15692	RNF13, RZF; E3 ubiquitin-protein ligase RNF13 [EC:2.3.2.27]		GO:0006464 cellular protein modification process; GO:0006807 nitrogen compound metabolic process; GO:0008152 metabolic process; GO:0009987 cellular process; GO:0016567 protein ubiquitination; GO:0019538 protein metabolic process; GO:0032446 protein modification by small protein conjugation; GO:0036211 protein modification process; GO:0043170 macromolecule metabolic process; GO:0043412 macromolecu…	GO:0000323 lytic vacuole; GO:0005622 intracellular; GO:0005623 cell; GO:0005634 nucleus; GO:0005635 nuclear envelope; GO:0005637 nuclear inner membrane; GO:0005654 nucleoplasm; GO:0005737 cytoplasm; GO:0005764 lysosome; GO:0005765 lysosomal membrane; GO:0005768 endosome; GO:0005770 late endosome; GO:0005773 vacuole; GO:0005774 vacuolar membrane; GO:0005829 cytosol; GO:0010008 endosome membrane; G…	GO:0003824 catalytic activity; GO:0004842 ubiquitin-protein transferase activity; GO:0016740 transferase activity; GO:0019787 ubiquitin-like protein transferase activity; GO:0061630 ubiquitin protein ligase activity; GO:0061659 ubiquitin-like protein ligase activity;	PF13639	Ring finger domain	O	KOG4628	Predicted E3 ubiquitin ligase
O43570	343	K	Carbonic anhydrase 12 OS=Homo sapiens OX=9606 GN=CA12 PE=1 SV=1	CA12	0.999947	0.013182	62.969	2	GVIYK(1)PATK	-0.16335	1.339	1.017	1.317	extracellular	K01672	CA; carbonic anhydrase [EC:4.2.1.1]	map00910 Nitrogen metabolism; map01100 Metabolic pathways	GO:0006810 transport; GO:0006811 ion transport; GO:0006820 anion transport; GO:0006885 regulation of pH; GO:0015669 gas transport; GO:0015670 carbon dioxide transport; GO:0015701 bicarbonate transport; GO:0015711 organic anion transport; GO:0015893 drug transport; GO:0019755 one-carbon compound transport; GO:0042221 response to chemical; GO:0042493 response to drug; GO:0042592 homeostatic process…	GO:0005623 cell; GO:0005886 plasma membrane; GO:0016020 membrane; GO:0016021 integral component of membrane; GO:0031224 intrinsic component of membrane; GO:0044425 membrane part; GO:0044464 cell part; GO:0071944 cell periphery;	GO:0003824 catalytic activity; GO:0004089 carbonate dehydratase activity; GO:0005488 binding; GO:0008270 zinc ion binding; GO:0016829 lyase activity; GO:0016835 carbon-oxygen lyase activity; GO:0016836 hydro-lyase activity; GO:0043167 ion binding; GO:0043169 cation binding; GO:0046872 metal ion binding; GO:0046914 transition metal ion binding;	PF00194	Eukaryotic-type carbonic anhydrase	P	KOG0382	Carbonic anhydrase
O43570	347	K	Carbonic anhydrase 12 OS=Homo sapiens OX=9606 GN=CA12 PE=1 SV=1	CA12	1	3.34297e-06	81.335	2	PATK(1)METEAHA	-0.75433	1.155	1.054	1.096	extracellular	K01672	CA; carbonic anhydrase [EC:4.2.1.1]	map00910 Nitrogen metabolism; map01100 Metabolic pathways	GO:0006810 transport; GO:0006811 ion transport; GO:0006820 anion transport; GO:0006885 regulation of pH; GO:0015669 gas transport; GO:0015670 carbon dioxide transport; GO:0015701 bicarbonate transport; GO:0015711 organic anion transport; GO:0015893 drug transport; GO:0019755 one-carbon compound transport; GO:0042221 response to chemical; GO:0042493 response to drug; GO:0042592 homeostatic process…	GO:0005623 cell; GO:0005886 plasma membrane; GO:0016020 membrane; GO:0016021 integral component of membrane; GO:0031224 intrinsic component of membrane; GO:0044425 membrane part; GO:0044464 cell part; GO:0071944 cell periphery;	GO:0003824 catalytic activity; GO:0004089 carbonate dehydratase activity; GO:0005488 binding; GO:0008270 zinc ion binding; GO:0016829 lyase activity; GO:0016835 carbon-oxygen lyase activity; GO:0016836 hydro-lyase activity; GO:0043167 ion binding; GO:0043169 cation binding; GO:0046872 metal ion binding; GO:0046914 transition metal ion binding;	PF00194	Eukaryotic-type carbonic anhydrase	P	KOG0382	Carbonic anhydrase
O43597	164	K	Protein sprouty homolog 2 OS=Homo sapiens OX=9606 GN=SPRY2 PE=1 SV=1	SPRY2	0.992312	0.000671179	54.309	3	SELK(0.005)PGELK(0.992)PLSK(0.003)	3.3588				cytoplasm	K17383	SPRY2; protein sprouty homolog 2	map04013 MAPK signaling pathway - fly; map05206 MicroRNAs in cancer	GO:0001932 regulation of protein phosphorylation; GO:0001933 negative regulation of protein phosphorylation; GO:0001934 positive regulation of protein phosphorylation; GO:0006469 negative regulation of protein kinase activity; GO:0009892 negative regulation of metabolic process; GO:0009893 positive regulation of metabolic process; GO:0009966 regulation of signal transduction; GO:0009967 positive …	GO:0005622 intracellular; GO:0005623 cell; GO:0005634 nucleus; GO:0005737 cytoplasm; GO:0005829 cytosol; GO:0005856 cytoskeleton; GO:0005886 plasma membrane; GO:0015630 microtubule cytoskeleton; GO:0016020 membrane; GO:0043226 organelle; GO:0043227 membrane-bounded organelle; GO:0043228 non-membrane-bounded organelle; GO:0043229 intracellular organelle; GO:0043231 intracellular membrane-bounded o…	GO:0004857 enzyme inhibitor activity; GO:0004860 protein kinase inhibitor activity; GO:0005488 binding; GO:0005515 protein binding; GO:0008047 enzyme activator activity; GO:0019207 kinase regulator activity; GO:0019209 kinase activator activity; GO:0019210 kinase inhibitor activity; GO:0019887 protein kinase regulator activity; GO:0019899 enzyme binding; GO:0019900 kinase binding; GO:0019901 prot…
O43609	167	K	Protein sprouty homolog 1 OS=Homo sapiens OX=9606 GN=SPRY1 PE=1 SV=2	SPRY1	0.992559	0.000191084	81.799	2	QLIVDDLK(0.993)GSLK(0.007)	1.0767				cytoplasm	K04704	SPRY1; protein sprouty homolog 1		GO:0000132 establishment of mitotic spindle orientation; GO:0000226 microtubule cytoskeleton organization; GO:0000278 mitotic cell cycle; GO:0001655 urogenital system development; GO:0001656 metanephros development; GO:0001657 ureteric bud development; GO:0001759 organ induction; GO:0001763 morphogenesis of a branching structure; GO:0001822 kidney development; GO:0001823 mesonephros development; …	GO:0005622 intracellular; GO:0005623 cell; GO:0005634 nucleus; GO:0005654 nucleoplasm; GO:0005737 cytoplasm; GO:0005794 Golgi apparatus; GO:0005829 cytosol; GO:0005886 plasma membrane; GO:0012505 endomembrane system; GO:0016020 membrane; GO:0031974 membrane-enclosed lumen; GO:0031981 nuclear lumen; GO:0043226 organelle; GO:0043227 membrane-bounded organelle; GO:0043229 intracellular organelle; GO…
O43617	80	K	Trafficking protein particle complex subunit 3 OS=Homo sapiens OX=9606 GN=TRAPPC3 PE=1 SV=1	TRAPPC3	0.999642	0.000194749	74.849	2	ETADVIAK(1)VAFK	1.5332	0.935			mitochondria	K20302	TRAPPC3, BET3; trafficking protein particle complex subunit 3		GO:0006810 transport; GO:0006888 ER to Golgi vesicle-mediated transport; GO:0016192 vesicle-mediated transport; GO:0046907 intracellular transport; GO:0048193 Golgi vesicle transport; GO:0051179 localization; GO:0051234 establishment of localization; GO:0051641 cellular localization; GO:0051649 establishment of localization in cell;	GO:0000139 Golgi membrane; GO:0005622 intracellular; GO:0005623 cell; GO:0005737 cytoplasm; GO:0005794 Golgi apparatus; GO:0005829 cytosol; GO:0012505 endomembrane system; GO:0016020 membrane; GO:0030008 TRAPP complex; GO:0031090 organelle membrane; GO:0031984 organelle subcompartment; GO:0032991 macromolecular complex; GO:0043226 organelle; GO:0043227 membrane-bounded organelle; GO:0043229 intra…				U	KOG3330	Transport protein particle (TRAPP) complex subunit
O43660	396	K	Pleiotropic regulator 1 OS=Homo sapiens OX=9606 GN=PLRG1 PE=1 SV=1	PLRG1	0.960151	3.06177e-06	47.57	3	HYTFASGSPDNIK(0.96)QWK(0.04)	1.4687	0.898			nucleus	K12862	PLRG1, PRL1, PRP46; pleiotropic regulator 1	map03040 Spliceosome	GO:0000375 RNA splicing, via transesterification reactions; GO:0000377 RNA splicing, via transesterification reactions with bulged adenosine as nucleophile; GO:0000398 mRNA splicing, via spliceosome; GO:0006139 nucleobase-containing compound metabolic process; GO:0006396 RNA processing; GO:0006397 mRNA processing; GO:0006725 cellular aromatic compound metabolic process; GO:0006807 nitrogen compou…	GO:0000151 ubiquitin ligase complex; GO:0000974 Prp19 complex; GO:0001650 fibrillar center; GO:0005622 intracellular; GO:0005623 cell; GO:0005634 nucleus; GO:0005635 nuclear envelope; GO:0005654 nucleoplasm; GO:0005681 spliceosomal complex; GO:0005684 U2-type spliceosomal complex; GO:0005730 nucleolus; GO:0012505 endomembrane system; GO:0016020 membrane; GO:0016604 nuclear body; GO:0016607 nuclea…				A	KOG0285	Pleiotropic regulator 1
O43707	122	K	Alpha-actinin-4 OS=Homo sapiens OX=9606 GN=ACTN4 PE=1 SV=2	ACTN4	0.989516	0.0163741	44.57	2	ALDFIASK(0.99)GVK(0.01)	-0.25279	0.837			cytoplasm	K05699	ACTN1_4; actinin alpha 1/4	map04510 Focal adhesion; map04520 Adherens junction; map04530 Tight junction; map04670 Leukocyte transendothelial migration; map04810 Regulation of actin cytoskeleton; map05131 Shigellosis; map05146 Amoebiasis; map05203 Viral carcinogenesis; map05322 Systemic lupus erythematosus	GO:0001666 response to hypoxia; GO:0002028 regulation of sodium ion transport; GO:0002576 platelet degranulation; GO:0006810 transport; GO:0006887 exocytosis; GO:0006928 movement of cell or subcellular component; GO:0006950 response to stress; GO:0006996 organelle organization; GO:0007010 cytoskeleton organization; GO:0007015 actin filament organization; GO:0007043 cell-cell junction assembly; GO…	GO:0001725 stress fiber; GO:0005576 extracellular region; GO:0005622 intracellular; GO:0005623 cell; GO:0005634 nucleus; GO:0005654 nucleoplasm; GO:0005737 cytoplasm; GO:0005829 cytosol; GO:0005856 cytoskeleton; GO:0005911 cell-cell junction; GO:0005938 cell cortex; GO:0012505 endomembrane system; GO:0015629 actin cytoskeleton; GO:0016604 nuclear body; GO:0030016 myofibril; GO:0030017 sarcomere; …	GO:0000976 transcription regulatory region sequence-specific DNA binding; GO:0000977 RNA polymerase II regulatory region sequence-specific DNA binding; GO:0001012 RNA polymerase II regulatory region DNA binding; GO:0001067 regulatory region nucleic acid binding; GO:0001882 nucleoside binding; GO:0003676 nucleic acid binding; GO:0003677 DNA binding; GO:0003682 chromatin binding; GO:0003690 double-…	PF00307; PF00435; PF08726	Calponin homology (CH) domain; Spectrin repeat; Ca2+ insensitive EF hand	Z	KOG0035	Ca2+-binding actin-bundling protein (actinin), alpha chain (EF-Hand protein superfamily)
O43707	432	K	Alpha-actinin-4 OS=Homo sapiens OX=9606 GN=ACTN4 PE=1 SV=2	ACTN4	0.991216	0.00158871	40.861	3	ASIHEAWTDGK(0.991)EAMLK(0.009)	0.7763	0.837			cytoplasm	K05699	ACTN1_4; actinin alpha 1/4	map04510 Focal adhesion; map04520 Adherens junction; map04530 Tight junction; map04670 Leukocyte transendothelial migration; map04810 Regulation of actin cytoskeleton; map05131 Shigellosis; map05146 Amoebiasis; map05203 Viral carcinogenesis; map05322 Systemic lupus erythematosus	GO:0001666 response to hypoxia; GO:0002028 regulation of sodium ion transport; GO:0002576 platelet degranulation; GO:0006810 transport; GO:0006887 exocytosis; GO:0006928 movement of cell or subcellular component; GO:0006950 response to stress; GO:0006996 organelle organization; GO:0007010 cytoskeleton organization; GO:0007015 actin filament organization; GO:0007043 cell-cell junction assembly; GO…	GO:0001725 stress fiber; GO:0005576 extracellular region; GO:0005622 intracellular; GO:0005623 cell; GO:0005634 nucleus; GO:0005654 nucleoplasm; GO:0005737 cytoplasm; GO:0005829 cytosol; GO:0005856 cytoskeleton; GO:0005911 cell-cell junction; GO:0005938 cell cortex; GO:0012505 endomembrane system; GO:0015629 actin cytoskeleton; GO:0016604 nuclear body; GO:0030016 myofibril; GO:0030017 sarcomere; …	GO:0000976 transcription regulatory region sequence-specific DNA binding; GO:0000977 RNA polymerase II regulatory region sequence-specific DNA binding; GO:0001012 RNA polymerase II regulatory region DNA binding; GO:0001067 regulatory region nucleic acid binding; GO:0001882 nucleoside binding; GO:0003676 nucleic acid binding; GO:0003677 DNA binding; GO:0003682 chromatin binding; GO:0003690 double-…	PF00307; PF00435; PF08726	Calponin homology (CH) domain; Spectrin repeat; Ca2+ insensitive EF hand	Z	KOG0035	Ca2+-binding actin-bundling protein (actinin), alpha chain (EF-Hand protein superfamily)
P12814	31	K	Alpha-actinin-1 OS=Homo sapiens OX=9606 GN=ACTN1 PE=1 SV=2	ACTN1	1	4.64127e-06	75.474	2	DLLLDPAWEK(1)QQR	2.2238	1.255	0.369	3.401	cytoplasm,nucleus	K05699	ACTN1_4; actinin alpha 1/4	map04510 Focal adhesion; map04520 Adherens junction; map04530 Tight junction; map04670 Leukocyte transendothelial migration; map04810 Regulation of actin cytoskeleton; map05131 Shigellosis; map05146 Amoebiasis; map05203 Viral carcinogenesis; map05322 Systemic lupus erythematosus	GO:0000902 cell morphogenesis; GO:0000904 cell morphogenesis involved in differentiation; GO:0002376 immune system process; GO:0002520 immune system development; GO:0002576 platelet degranulation; GO:0006810 transport; GO:0006887 exocytosis; GO:0006996 organelle organization; GO:0007010 cytoskeleton organization; GO:0007015 actin filament organization; GO:0007044 cell-substrate junction assembly;…	GO:0001725 stress fiber; GO:0001726 ruffle; GO:0005576 extracellular region; GO:0005622 intracellular; GO:0005623 cell; GO:0005634 nucleus; GO:0005737 cytoplasm; GO:0005829 cytosol; GO:0005856 cytoskeleton; GO:0005886 plasma membrane; GO:0005903 brush border; GO:0005911 cell-cell junction; GO:0005912 adherens junction; GO:0005913 cell-cell adherens junction; GO:0005915 zonula adherens; GO:0005916…	GO:0003676 nucleic acid binding; GO:0003712 transcription cofactor activity; GO:0003713 transcription coactivator activity; GO:0003723 RNA binding; GO:0003725 double-stranded RNA binding; GO:0003779 actin binding; GO:0005102 receptor binding; GO:0005178 integrin binding; GO:0005488 binding; GO:0005515 protein binding; GO:0008092 cytoskeletal protein binding; GO:0017166 vinculin binding; GO:001990…	PF00307; PF00435; PF08726	Calponin homology (CH) domain; Spectrin repeat; Ca2+ insensitive EF hand	Z	KOG0035	Ca2+-binding actin-bundling protein (actinin), alpha chain (EF-Hand protein superfamily)
O43707	214	K	Alpha-actinin-4 OS=Homo sapiens OX=9606 GN=ACTN4 PE=1 SV=2	ACTN4	1	0.00352209	57.293	4	HRPELIEYDK(1)LR	4.5159	0.837			cytoplasm	K05699	ACTN1_4; actinin alpha 1/4	map04510 Focal adhesion; map04520 Adherens junction; map04530 Tight junction; map04670 Leukocyte transendothelial migration; map04810 Regulation of actin cytoskeleton; map05131 Shigellosis; map05146 Amoebiasis; map05203 Viral carcinogenesis; map05322 Systemic lupus erythematosus	GO:0001666 response to hypoxia; GO:0002028 regulation of sodium ion transport; GO:0002576 platelet degranulation; GO:0006810 transport; GO:0006887 exocytosis; GO:0006928 movement of cell or subcellular component; GO:0006950 response to stress; GO:0006996 organelle organization; GO:0007010 cytoskeleton organization; GO:0007015 actin filament organization; GO:0007043 cell-cell junction assembly; GO…	GO:0001725 stress fiber; GO:0005576 extracellular region; GO:0005622 intracellular; GO:0005623 cell; GO:0005634 nucleus; GO:0005654 nucleoplasm; GO:0005737 cytoplasm; GO:0005829 cytosol; GO:0005856 cytoskeleton; GO:0005911 cell-cell junction; GO:0005938 cell cortex; GO:0012505 endomembrane system; GO:0015629 actin cytoskeleton; GO:0016604 nuclear body; GO:0030016 myofibril; GO:0030017 sarcomere; …	GO:0000976 transcription regulatory region sequence-specific DNA binding; GO:0000977 RNA polymerase II regulatory region sequence-specific DNA binding; GO:0001012 RNA polymerase II regulatory region DNA binding; GO:0001067 regulatory region nucleic acid binding; GO:0001882 nucleoside binding; GO:0003676 nucleic acid binding; GO:0003677 DNA binding; GO:0003682 chromatin binding; GO:0003690 double-…	PF00307; PF00435; PF08726	Calponin homology (CH) domain; Spectrin repeat; Ca2+ insensitive EF hand	Z	KOG0035	Ca2+-binding actin-bundling protein (actinin), alpha chain (EF-Hand protein superfamily)
O43707	66	K	Alpha-actinin-4 OS=Homo sapiens OX=9606 GN=ACTN4 PE=1 SV=2	ACTN4	1	1.48152e-06	79.795	3	K(1)AGTQIENIDEDFR	1.5298	1.255	0.608	2.064	cytoplasm	K05699	ACTN1_4; actinin alpha 1/4	map04510 Focal adhesion; map04520 Adherens junction; map04530 Tight junction; map04670 Leukocyte transendothelial migration; map04810 Regulation of actin cytoskeleton; map05131 Shigellosis; map05146 Amoebiasis; map05203 Viral carcinogenesis; map05322 Systemic lupus erythematosus	GO:0001666 response to hypoxia; GO:0002028 regulation of sodium ion transport; GO:0002576 platelet degranulation; GO:0006810 transport; GO:0006887 exocytosis; GO:0006928 movement of cell or subcellular component; GO:0006950 response to stress; GO:0006996 organelle organization; GO:0007010 cytoskeleton organization; GO:0007015 actin filament organization; GO:0007043 cell-cell junction assembly; GO…	GO:0001725 stress fiber; GO:0005576 extracellular region; GO:0005622 intracellular; GO:0005623 cell; GO:0005634 nucleus; GO:0005654 nucleoplasm; GO:0005737 cytoplasm; GO:0005829 cytosol; GO:0005856 cytoskeleton; GO:0005911 cell-cell junction; GO:0005938 cell cortex; GO:0012505 endomembrane system; GO:0015629 actin cytoskeleton; GO:0016604 nuclear body; GO:0030016 myofibril; GO:0030017 sarcomere; …	GO:0000976 transcription regulatory region sequence-specific DNA binding; GO:0000977 RNA polymerase II regulatory region sequence-specific DNA binding; GO:0001012 RNA polymerase II regulatory region DNA binding; GO:0001067 regulatory region nucleic acid binding; GO:0001882 nucleoside binding; GO:0003676 nucleic acid binding; GO:0003677 DNA binding; GO:0003682 chromatin binding; GO:0003690 double-…	PF00307; PF00435; PF08726	Calponin homology (CH) domain; Spectrin repeat; Ca2+ insensitive EF hand	Z	KOG0035	Ca2+-binding actin-bundling protein (actinin), alpha chain (EF-Hand protein superfamily)
P12814	436	K	Alpha-actinin-1 OS=Homo sapiens OX=9606 GN=ACTN1 PE=1 SV=2	ACTN1	1	9.86883e-09	91.457	3	K(1)HEAFESDLAAHQDR	1.1162	0.86	1.222	0.704	cytoplasm,nucleus	K05699	ACTN1_4; actinin alpha 1/4	map04510 Focal adhesion; map04520 Adherens junction; map04530 Tight junction; map04670 Leukocyte transendothelial migration; map04810 Regulation of actin cytoskeleton; map05131 Shigellosis; map05146 Amoebiasis; map05203 Viral carcinogenesis; map05322 Systemic lupus erythematosus	GO:0000902 cell morphogenesis; GO:0000904 cell morphogenesis involved in differentiation; GO:0002376 immune system process; GO:0002520 immune system development; GO:0002576 platelet degranulation; GO:0006810 transport; GO:0006887 exocytosis; GO:0006996 organelle organization; GO:0007010 cytoskeleton organization; GO:0007015 actin filament organization; GO:0007044 cell-substrate junction assembly;…	GO:0001725 stress fiber; GO:0001726 ruffle; GO:0005576 extracellular region; GO:0005622 intracellular; GO:0005623 cell; GO:0005634 nucleus; GO:0005737 cytoplasm; GO:0005829 cytosol; GO:0005856 cytoskeleton; GO:0005886 plasma membrane; GO:0005903 brush border; GO:0005911 cell-cell junction; GO:0005912 adherens junction; GO:0005913 cell-cell adherens junction; GO:0005915 zonula adherens; GO:0005916…	GO:0003676 nucleic acid binding; GO:0003712 transcription cofactor activity; GO:0003713 transcription coactivator activity; GO:0003723 RNA binding; GO:0003725 double-stranded RNA binding; GO:0003779 actin binding; GO:0005102 receptor binding; GO:0005178 integrin binding; GO:0005488 binding; GO:0005515 protein binding; GO:0008092 cytoskeletal protein binding; GO:0017166 vinculin binding; GO:001990…	PF00307; PF00435; PF08726	Calponin homology (CH) domain; Spectrin repeat; Ca2+ insensitive EF hand	Z	KOG0035	Ca2+-binding actin-bundling protein (actinin), alpha chain (EF-Hand protein superfamily)
P12814	35	K	Alpha-actinin-1 OS=Homo sapiens OX=9606 GN=ACTN1 PE=1 SV=2	ACTN1	1	5.18976e-05	88.734	3	K(1)TFTAWCNSHLR	1.5634	0.799	1.354	0.59	cytoplasm,nucleus	K05699	ACTN1_4; actinin alpha 1/4	map04510 Focal adhesion; map04520 Adherens junction; map04530 Tight junction; map04670 Leukocyte transendothelial migration; map04810 Regulation of actin cytoskeleton; map05131 Shigellosis; map05146 Amoebiasis; map05203 Viral carcinogenesis; map05322 Systemic lupus erythematosus	GO:0000902 cell morphogenesis; GO:0000904 cell morphogenesis involved in differentiation; GO:0002376 immune system process; GO:0002520 immune system development; GO:0002576 platelet degranulation; GO:0006810 transport; GO:0006887 exocytosis; GO:0006996 organelle organization; GO:0007010 cytoskeleton organization; GO:0007015 actin filament organization; GO:0007044 cell-substrate junction assembly;…	GO:0001725 stress fiber; GO:0001726 ruffle; GO:0005576 extracellular region; GO:0005622 intracellular; GO:0005623 cell; GO:0005634 nucleus; GO:0005737 cytoplasm; GO:0005829 cytosol; GO:0005856 cytoskeleton; GO:0005886 plasma membrane; GO:0005903 brush border; GO:0005911 cell-cell junction; GO:0005912 adherens junction; GO:0005913 cell-cell adherens junction; GO:0005915 zonula adherens; GO:0005916…	GO:0003676 nucleic acid binding; GO:0003712 transcription cofactor activity; GO:0003713 transcription coactivator activity; GO:0003723 RNA binding; GO:0003725 double-stranded RNA binding; GO:0003779 actin binding; GO:0005102 receptor binding; GO:0005178 integrin binding; GO:0005488 binding; GO:0005515 protein binding; GO:0008092 cytoskeletal protein binding; GO:0017166 vinculin binding; GO:001990…	PF00307; PF00435; PF08726	Calponin homology (CH) domain; Spectrin repeat; Ca2+ insensitive EF hand	Z	KOG0035	Ca2+-binding actin-bundling protein (actinin), alpha chain (EF-Hand protein superfamily)
P12814	398	K	Alpha-actinin-1 OS=Homo sapiens OX=9606 GN=ACTN1 PE=1 SV=2	ACTN1	1	0.000154729	102.46	2	LDHLAEK(1)FR	0.4895	0.853	1.236	0.69	cytoplasm,nucleus	K05699	ACTN1_4; actinin alpha 1/4	map04510 Focal adhesion; map04520 Adherens junction; map04530 Tight junction; map04670 Leukocyte transendothelial migration; map04810 Regulation of actin cytoskeleton; map05131 Shigellosis; map05146 Amoebiasis; map05203 Viral carcinogenesis; map05322 Systemic lupus erythematosus	GO:0000902 cell morphogenesis; GO:0000904 cell morphogenesis involved in differentiation; GO:0002376 immune system process; GO:0002520 immune system development; GO:0002576 platelet degranulation; GO:0006810 transport; GO:0006887 exocytosis; GO:0006996 organelle organization; GO:0007010 cytoskeleton organization; GO:0007015 actin filament organization; GO:0007044 cell-substrate junction assembly;…	GO:0001725 stress fiber; GO:0001726 ruffle; GO:0005576 extracellular region; GO:0005622 intracellular; GO:0005623 cell; GO:0005634 nucleus; GO:0005737 cytoplasm; GO:0005829 cytosol; GO:0005856 cytoskeleton; GO:0005886 plasma membrane; GO:0005903 brush border; GO:0005911 cell-cell junction; GO:0005912 adherens junction; GO:0005913 cell-cell adherens junction; GO:0005915 zonula adherens; GO:0005916…	GO:0003676 nucleic acid binding; GO:0003712 transcription cofactor activity; GO:0003713 transcription coactivator activity; GO:0003723 RNA binding; GO:0003725 double-stranded RNA binding; GO:0003779 actin binding; GO:0005102 receptor binding; GO:0005178 integrin binding; GO:0005488 binding; GO:0005515 protein binding; GO:0008092 cytoskeletal protein binding; GO:0017166 vinculin binding; GO:001990…	PF00307; PF00435; PF08726	Calponin homology (CH) domain; Spectrin repeat; Ca2+ insensitive EF hand	Z	KOG0035	Ca2+-binding actin-bundling protein (actinin), alpha chain (EF-Hand protein superfamily)
P12814	402	K	Alpha-actinin-1 OS=Homo sapiens OX=9606 GN=ACTN1 PE=1 SV=2	ACTN1	1	8.88599e-35	168.05	2	QK(1)ASIHEAWTDGK	1.0842	0.92	1.092	0.842	cytoplasm,nucleus	K05699	ACTN1_4; actinin alpha 1/4	map04510 Focal adhesion; map04520 Adherens junction; map04530 Tight junction; map04670 Leukocyte transendothelial migration; map04810 Regulation of actin cytoskeleton; map05131 Shigellosis; map05146 Amoebiasis; map05203 Viral carcinogenesis; map05322 Systemic lupus erythematosus	GO:0000902 cell morphogenesis; GO:0000904 cell morphogenesis involved in differentiation; GO:0002376 immune system process; GO:0002520 immune system development; GO:0002576 platelet degranulation; GO:0006810 transport; GO:0006887 exocytosis; GO:0006996 organelle organization; GO:0007010 cytoskeleton organization; GO:0007015 actin filament organization; GO:0007044 cell-substrate junction assembly;…	GO:0001725 stress fiber; GO:0001726 ruffle; GO:0005576 extracellular region; GO:0005622 intracellular; GO:0005623 cell; GO:0005634 nucleus; GO:0005737 cytoplasm; GO:0005829 cytosol; GO:0005856 cytoskeleton; GO:0005886 plasma membrane; GO:0005903 brush border; GO:0005911 cell-cell junction; GO:0005912 adherens junction; GO:0005913 cell-cell adherens junction; GO:0005915 zonula adherens; GO:0005916…	GO:0003676 nucleic acid binding; GO:0003712 transcription cofactor activity; GO:0003713 transcription coactivator activity; GO:0003723 RNA binding; GO:0003725 double-stranded RNA binding; GO:0003779 actin binding; GO:0005102 receptor binding; GO:0005178 integrin binding; GO:0005488 binding; GO:0005515 protein binding; GO:0008092 cytoskeletal protein binding; GO:0017166 vinculin binding; GO:001990…	PF00307; PF00435; PF08726	Calponin homology (CH) domain; Spectrin repeat; Ca2+ insensitive EF hand	Z	KOG0035	Ca2+-binding actin-bundling protein (actinin), alpha chain (EF-Hand protein superfamily)
O43707	331	K	Alpha-actinin-4 OS=Homo sapiens OX=9606 GN=ACTN4 PE=1 SV=2	ACTN4	1	3.32115e-10	115.05	3	TIQEMQQK(1)LEDFR	1.8158	1.002	0.976	1.027	cytoplasm	K05699	ACTN1_4; actinin alpha 1/4	map04510 Focal adhesion; map04520 Adherens junction; map04530 Tight junction; map04670 Leukocyte transendothelial migration; map04810 Regulation of actin cytoskeleton; map05131 Shigellosis; map05146 Amoebiasis; map05203 Viral carcinogenesis; map05322 Systemic lupus erythematosus	GO:0001666 response to hypoxia; GO:0002028 regulation of sodium ion transport; GO:0002576 platelet degranulation; GO:0006810 transport; GO:0006887 exocytosis; GO:0006928 movement of cell or subcellular component; GO:0006950 response to stress; GO:0006996 organelle organization; GO:0007010 cytoskeleton organization; GO:0007015 actin filament organization; GO:0007043 cell-cell junction assembly; GO…	GO:0001725 stress fiber; GO:0005576 extracellular region; GO:0005622 intracellular; GO:0005623 cell; GO:0005634 nucleus; GO:0005654 nucleoplasm; GO:0005737 cytoplasm; GO:0005829 cytosol; GO:0005856 cytoskeleton; GO:0005911 cell-cell junction; GO:0005938 cell cortex; GO:0012505 endomembrane system; GO:0015629 actin cytoskeleton; GO:0016604 nuclear body; GO:0030016 myofibril; GO:0030017 sarcomere; …	GO:0000976 transcription regulatory region sequence-specific DNA binding; GO:0000977 RNA polymerase II regulatory region sequence-specific DNA binding; GO:0001012 RNA polymerase II regulatory region DNA binding; GO:0001067 regulatory region nucleic acid binding; GO:0001882 nucleoside binding; GO:0003676 nucleic acid binding; GO:0003677 DNA binding; GO:0003682 chromatin binding; GO:0003690 double-…	PF00307; PF00435; PF08726	Calponin homology (CH) domain; Spectrin repeat; Ca2+ insensitive EF hand	Z	KOG0035	Ca2+-binding actin-bundling protein (actinin), alpha chain (EF-Hand protein superfamily)
O43707	350	K	Alpha-actinin-4 OS=Homo sapiens OX=9606 GN=ACTN4 PE=1 SV=2	ACTN4	1	1.22587e-28	140.78	3	VQEK(1)CQLEINFNTLQTK	1.0633	1.021	0.95	1.075	cytoplasm	K05699	ACTN1_4; actinin alpha 1/4	map04510 Focal adhesion; map04520 Adherens junction; map04530 Tight junction; map04670 Leukocyte transendothelial migration; map04810 Regulation of actin cytoskeleton; map05131 Shigellosis; map05146 Amoebiasis; map05203 Viral carcinogenesis; map05322 Systemic lupus erythematosus	GO:0001666 response to hypoxia; GO:0002028 regulation of sodium ion transport; GO:0002576 platelet degranulation; GO:0006810 transport; GO:0006887 exocytosis; GO:0006928 movement of cell or subcellular component; GO:0006950 response to stress; GO:0006996 organelle organization; GO:0007010 cytoskeleton organization; GO:0007015 actin filament organization; GO:0007043 cell-cell junction assembly; GO…	GO:0001725 stress fiber; GO:0005576 extracellular region; GO:0005622 intracellular; GO:0005623 cell; GO:0005634 nucleus; GO:0005654 nucleoplasm; GO:0005737 cytoplasm; GO:0005829 cytosol; GO:0005856 cytoskeleton; GO:0005911 cell-cell junction; GO:0005938 cell cortex; GO:0012505 endomembrane system; GO:0015629 actin cytoskeleton; GO:0016604 nuclear body; GO:0030016 myofibril; GO:0030017 sarcomere; …	GO:0000976 transcription regulatory region sequence-specific DNA binding; GO:0000977 RNA polymerase II regulatory region sequence-specific DNA binding; GO:0001012 RNA polymerase II regulatory region DNA binding; GO:0001067 regulatory region nucleic acid binding; GO:0001882 nucleoside binding; GO:0003676 nucleic acid binding; GO:0003677 DNA binding; GO:0003682 chromatin binding; GO:0003690 double-…	PF00307; PF00435; PF08726	Calponin homology (CH) domain; Spectrin repeat; Ca2+ insensitive EF hand	Z	KOG0035	Ca2+-binding actin-bundling protein (actinin), alpha chain (EF-Hand protein superfamily)
O43719	190	K	HIV Tat-specific factor 1 OS=Homo sapiens OX=9606 GN=HTATSF1 PE=1 SV=1	HTATSF1	1	0.0179321	43.734	2	GDGLCCYLK(1)R	0.31676	0.863			nucleus	K13093	HTATSF1; HIV Tat-specific factor 1		GO:0000375 RNA splicing, via transesterification reactions; GO:0000377 RNA splicing, via transesterification reactions with bulged adenosine as nucleophile; GO:0000398 mRNA splicing, via spliceosome; GO:0006139 nucleobase-containing compound metabolic process; GO:0006355 regulation of transcription, DNA-templated; GO:0006357 regulation of transcription from RNA polymerase II promoter; GO:0006396 …	GO:0005622 intracellular; GO:0005623 cell; GO:0005634 nucleus; GO:0005654 nucleoplasm; GO:0005681 spliceosomal complex; GO:0005684 U2-type spliceosomal complex; GO:0005686 U2 snRNP; GO:0030532 small nuclear ribonucleoprotein complex; GO:0031974 membrane-enclosed lumen; GO:0031981 nuclear lumen; GO:0032991 macromolecular complex; GO:0043226 organelle; GO:0043227 membrane-bounded organelle; GO:0043…	GO:0003676 nucleic acid binding; GO:0003723 RNA binding; GO:0005488 binding; GO:0097159 organic cyclic compound binding; GO:1901363 heterocyclic compound binding;	PF00076	RNA recognition motif. (a.k.a. RRM, RBD, or RNP domain)	K	KOG1548	Transcription elongation factor TAT-SF1
[truncated: 5,245 more rows]

## Sheet: Supplementary Table S2
Protein accession	Protein description	Gene name	MW [kDa]	Coverage [%]	MS/MS Counts	Peptides	Unique peptides	MS/MS count C_C	MS/MS count C_N	Peptides C_C	Peptides C_N	Unique peptides C_C	Unique peptides C_N	LFQ intensity C_C	LFQ intensity C_N	C_C	C_N	C_C/C_N Ratio	Subcellular localization	KEGG KO No.	KEGG Gene	KEGG pathway	Biological Process	Cellular Component	Molecular Function	Pfam ID	Domain description	KOG category	KOG NO.	KOG description
[truncated: 6,080 more rows]

## Sheet: Supplementary Table S3
Protein accession	Position	Amino acid	Protein description	Gene name	Score	C_C	C_N	C_C/C_N Ratio
P04839	506	K	Cytochrome b-245 heavy chain OS=Homo sapiens OX=9606 GN=CYBB PE=1 SV=2	CYBB	58.426	0.766	1.387	0.552
P04839	567	K	Cytochrome b-245 heavy chain OS=Homo sapiens OX=9606 GN=CYBB PE=1 SV=2	CYBB	90.263	0.745
P04839	44	K	Cytochrome b-245 heavy chain OS=Homo sapiens OX=9606 GN=CYBB PE=1 SV=2	CYBB	68.49	0.738	1.441	0.512
P04839	328	K	Cytochrome b-245 heavy chain OS=Homo sapiens OX=9606 GN=CYBB PE=1 SV=2	CYBB	112.93	0.914	1.104	0.828
[truncated: 628 more rows]

## Sheet: Supplementary Table S4
	Motif Logo				Motif	Motif score	Foreground		Background		Fold increase
[truncated: 21 more rows]

[truncated: 7 more sheets: Supplementary Table S5, Supplementary Table S6, Supplementary Table S7, Supplementary Table S8, Supplementary Table S9, Supplementary Table S10, Supplementary Table S11]
